# Supplementary material for: Identification of carbon dioxide in an exoplanet atmosphere
Source: Nature. 2022 Sep 2;614(7949):649–52. doi: 10.1038/s41586-022-05269-w (PMC9946830; doi:10.1038/s41586-022-05269-w)
Supplement: Supplementary file 1 — This file contains files to recreate the main text figures. It includes: TRANSMISSION_SPECTRA_DATA, containing the data from each reduction; MODEL_FITS, containing the best-fitting model spectra from each of the four model grids described in the manuscript as well as the ‘remove one gas at a time’ spectra to recreate the top panel of Fig. 3; and the data necessary to reproduce the light curves shown in Fig. 1 are contained in the CSV file. [file 41586_2022_5269_MOESM1_ESM.zip]

Archive with 21 entries (18 files):
- ZENODO/
- ZENODO/.DS_Store
- ZENODO/data-behind-figure1.csv
- ZENODO/MODEL_FITS/
- ZENODO/MODEL_FITS/ScCHIMERA_MODEL_noCO2.txt
- ZENODO/MODEL_FITS/ScCHIMERA_MODEL_noH2O.txt
- ZENODO/MODEL_FITS/.DS_Store
- ZENODO/MODEL_FITS/PICASO_MODEL.txt
- ZENODO/MODEL_FITS/ScCHIMERA_MODEL_noCloud.txt
- ZENODO/MODEL_FITS/ScCHIMERA_MODEL_noCH4.txt
- ZENODO/MODEL_FITS/ScCHIMERA_MODEL.txt
- ZENODO/MODEL_FITS/ScCHIMERA_MODEL_noCO.txt
- ZENODO/MODEL_FITS/PHOENIX_MODEL.txt
- ZENODO/MODEL_FITS/ScCHIMERA_MODEL_noH2S.txt
- ZENODO/MODEL_FITS/ATMO_MODEL.txt
- ZENODO/README
- ZENODO/TRANSMISSION_SPECTRA_DATA/
- ZENODO/TRANSMISSION_SPECTRA_DATA/TIBERIUS_REDUCTION.txt
- ZENODO/TRANSMISSION_SPECTRA_DATA/EUREKA_REDUCTION.txt
- ZENODO/TRANSMISSION_SPECTRA_DATA/FIREFLY_REDUCTION.txt
- ZENODO/TRANSMISSION_SPECTRA_DATA/TSHIRT_REDUCTION.txt
