# Supplementary material for: Identification of carbon dioxide in an exoplanet atmosphere
Source: Nature. 2022 Sep 2;614(7949):649–52. doi: 10.1038/s41586-022-05269-w (PMC9946830; doi:10.1038/s41586-022-05269-w)
Supplement: Supplementary file 1 — This file contains files to recreate the main text figures. It includes: TRANSMISSION_SPECTRA_DATA, containing the data from each reduction; MODEL_FITS, containing the best-fitting model spectra from each of the four model grids described in the manuscript as well as the ‘remove one gas at a time’ spectra to recreate the top panel of Fig. 3; and the data necessary to reproduce the light curves shown in Fig. 1 are contained in the CSV file. [file 41586_2022_5269_MOESM1_ESM.zip › ZENODO/data-behind-figure1.csv]

# %ECSV 1.0
# ---
# datatype:
# - {name: wavelength	unit: micron	datatype: float64}
# - {name: time	unit: d	datatype: float64}
# - {name: flux	datatype: float64}
# - {name: uncertainty	datatype: float64}
# - {name: planet_model	datatype: float64}
# - {name: systematics_model	datatype: float64}
# - {name: model	datatype: float64}
# - {name: residuals	datatype: float64}
# meta: {name: WASP-39b	time_label: Time from Mid-Transit	tscale: linear	wscale: log}
# schema: astropy-2.0
wavelength time flux uncertainty planet_model systematics_model model residuals
3.017 -0.19031616235344773 0.9999430363491972 0.0003399797540759257 1.0 1.0039857033010617 1.0000000137353753 -5.6977386178047595e-05
3.017 -0.18963062698214417 1.0002308239916273 0.00033998346287717764 1.0 1.0039747510523793 1.000000015510639 0.0002308084809883315
3.017 -0.1889450920765019 1.0006723190757887 0.0003399871363175025 1.0 1.0039639034615686 1.0000000179353854 0.0006723011404032864
3.017 -0.18825955717085963 1.000338066115057 0.00033999082646790537 1.0 1.0039530067622626 1.00000002019668 0.00033804591837682807
3.017 -0.18757402179955607 1.0002715714328527 0.0003399945079351579 1.0 1.0039421359392604 1.0000000230554493 0.00027154837740339666
3.017 -0.1868884864282525 0.9999510224401578 0.0003399982221367688 1.0 1.003931168695152 1.0000000260717374 -4.900363157966936e-05
3.017 -0.18620295152261024 0.9999178503115513 0.0003400018193258552 1.0 1.0039205471924477 1.0000000279261991 -8.217761464779372e-05
3.017 -0.18551741661696797 1.0000100556916338 0.0003400054818332362 1.0 1.003909733053822 1.0000000312868755 1.0024404758279815e-05
3.017 -0.1848318812456644 1.000442609490854 0.0003400091416794206 1.0 1.0038989270055263 1.000000033408657 0.0004425760821971103
3.017 -0.18414634587436085 0.9995387864158719 0.0003400128233237691 1.0 1.0038880568307635 1.0000000362194914 -0.0004612498036195012
3.017 -0.18346081096871858 1.0000999549844591 0.0003400164724707192 1.0 1.0038772828379208 1.0000000383125027 9.991667195641263e-05
3.017 -0.1827752760630763 1.0002122434328677 0.00034002008374211536 1.0 1.003866620899141 1.0000000410579089 0.00021220237495889194
3.017 -0.18208974069177275 1.0004111606219446 0.0003400237510653418 1.0 1.003855793704383 1.0000000436703862 0.0004111169515583768
3.017 -0.1814042053204692 1.0000019131203068 0.0003400273517195336 1.0 1.00384516356668 1.0000000459096812 1.8672106256722998e-06
3.017 -0.18071866994916563 1.0007214921283636 0.0003400309767833106 1.0 1.0038344615924817 1.0000000481882347 0.0007214439401288519
3.017 -0.18003313504352336 0.9995401302673856 0.00034003459499644124 1.0 1.003823780070415 1.0000000504705218 -0.0004599202031361216
3.017 -0.1793476001378811 0.9995766747261203 0.0003400381608234223 1.0 1.0038132534227278 1.000000052909446 -0.00042337818332560673
3.017 -0.17866206476657753 0.9995193913659342 0.00034004171103988405 1.0 1.003802773078049 1.0000000547571188 -0.00048066339118468804
3.017 -0.17797652939527397 1.0002972722016354 0.00034004527874298516 1.0 1.0037922413327485 1.0000000569178216 0.00029721528381387863
3.017 -0.1772909944896317 0.9996814173595072 0.00034004885013969857 1.0 1.0037816989053585 1.0000000592995104 -0.0003186419400031948
3.017 -0.17660545958398943 0.9998475335233925 0.0003400523802289492 1.0 1.0037712786313322 1.000000061390705 -0.0001525278673124575
3.017 -0.17591992421268587 1.000200896811495 0.00034005588484432164 1.0 1.003760933766237 1.0000000646001326 0.0002008322113624672
3.017 -0.17523438884138232 1.0005813930150371 0.0003400593914879885 1.0 1.0037505831274678 1.0000000665442452 0.0005813264707918986
3.017 -0.17454885393574004 1.0000480434426018 0.0003400629103361214 1.0 1.0037401966790842 1.0000000695761815 4.7973866420303324e-05
3.017 -0.17386331903009777 1.000143361389932 0.00034006638936472317 1.0 1.0037299279757892 1.0000000705581464 0.00014329083178554747
3.017 -0.17317778365879422 1.0001104776483436 0.00034006990574250777 1.0 1.0037195492461195 1.000000072930983 0.00011040471736056823
3.017 -0.17249224828749066 0.9997755348943728 0.00034007339701254576 1.0 1.0037092448353082 1.000000075852961 -0.00022454095858825962
3.017 -0.1718067129161871 0.9998635262461895 0.00034007687579761404 1.0 1.0036989774840641 1.0000000785101288 -0.00013655226393938236
3.017 -0.17112117801054483 0.9998815536085096 0.000340080307020434 1.0 1.0036888507146957 1.0000000808453826 -0.0001185272368730006
3.017 -0.17043564310490256 0.9994966100668223 0.00034008378872872147 1.0 1.00367857515348 1.0000000829148474 -0.0005034728480250994
3.017 -0.169750107733599 1.0000385593360497 0.00034008720078426756 1.0 1.0036685053624355 1.0000000851416921 3.8474194357540625e-05
3.017 -0.16906457236229544 0.9995915448400438 0.0003400906245860149 1.0 1.0036584011086453 1.0000000871010584 -0.00040854226101461055
3.017 -0.16837903745665317 1.0003330606319334 0.00034009405029332586 1.0 1.0036482914348084 1.000000089063725 0.00033297156820832896
3.017 -0.1676935025510109 1.000186492092026 0.0003400974651053281 1.0 1.0036382141170297 1.0000000906017654 0.0001864014902606126
3.017 -0.16700796717970734 0.9999559659839014 0.00034010086314457976 1.0 1.0036281864975332 1.000000092809375 -4.41268254737226e-05
3.017 -0.16632243180840378 1.000283329630776 0.00034010424949999915 1.0 1.0036181935563881 1.0000000947248282 0.00028323490594783785
3.017 -0.1656368969027615 0.999501810323082 0.0003401076631916603 1.0 1.003608120148967 1.0000000964066604 -0.0004982860835783809
3.017 -0.16495136153145795 1.0002577742823877 0.00034011108458507997 1.0 1.00359802421745 1.0000000980075407 0.000257676274846963
3.017 -0.16426582662581568 1.0000833348892681 0.00034011444949707506 1.0 1.0035880951508227 1.0000001003283785 8.323456088965564e-05
3.017 -0.16358029125451212 1.000145252151568 0.000340117845367034 1.0 1.0035780749336836 1.0000001018122016 0.00014515033936635113
3.017 -0.16289475588320856 1.000047041777837 0.00034012117331399204 1.0 1.0035682553315428 1.0000001032473518 4.693853048531871e-05
3.017 -0.1622092209775663 0.9998602489473853 0.00034012454413750743 1.0 1.0035583094116358 1.0000001056231658 -0.00013985667578042538
3.017 -0.16152368607192402 0.9998376010876289 0.00034012795266025544 1.0 1.0035482524571873 1.000000107804336 -0.00016250671670703376
3.017 -0.16083815070062046 0.9996674764495165 0.00034013129505403424 1.0 1.0035383908140967 1.0000001087816193 -0.0003326323321027891
3.017 -0.1601526153293169 1.0002675100056022 0.0003401346746030607 1.0 1.0035284197425038 1.0000001108623198 0.00026739914328244296
3.017 -0.15946708042367463 1.0000483910045397 0.00034013802963510923 1.0 1.003518521202157 1.0000001118526138 4.82791519258452e-05
3.017 -0.15878154551803236 1.000423390440084 0.0003401413546247243 1.0 1.003508711490353 1.0000001131302243 0.00042327730985980416
3.017 -0.1580960101467288 1.0002871590429065 0.0003401446914295028 1.0 1.0034988671130978 1.000000114349804 0.0002870446931024784
3.017 -0.15741047477542525 1.0001447134835173 0.00034014801867764176 1.0 1.0034890511225445 1.0000001154841958 0.0001445979993215385
3.017 -0.15672493986978298 1.000231386928737 0.0003401513434863047 1.0 1.0034792425207142 1.000000116837669 0.0002312700910678256
3.017 -0.15603940449847942 0.9997446285295066 0.0003401546413948432 1.0 1.0034695134670444 1.0000001181281977 -0.0002554895986910388
3.017 -0.15535386959283715 0.999999647530716 0.0003401579332868508 1.0 1.0034598023506833 1.0000001193081944 -4.7177747841686823e-07
3.017 -0.1546683342215336 0.9994475819465776 0.00034016121169845527 1.0 1.0034501311884594 1.0000001207597522 -0.00055253881317463
3.017 -0.15398279885023003 0.9995456195982776 0.0003401644818768634 1.0 1.0034404844994973 1.0000001219998065 -0.000454502401528889
3.017 -0.15329726394458776 1.0003805002750112 0.00034016779274757966 1.0 1.0034307179613755 1.000000124043071 0.0003803762319403159
3.017 -0.1526117290389455 1.0000066552057911 0.0003401710871030089 1.0 1.0034210003293988 1.000000125408794 6.529796997112314e-06
3.017 -0.15192619366764193 0.9998986973618145 0.00034017437506545076 1.0 1.0034113017430142 1.000000126433165 -0.00010142907135057833
3.017 -0.15124065829633837 0.9994881929528516 0.0003401775884700756 1.0 1.0034018232628705 1.0000001281929816 -0.0005119352401299349
3.017 -0.1505551233906961 1.0001778655813534 0.00034018085476738923 1.0 1.0033921889503161 1.0000001302440096 0.00017773533734377622
3.017 -0.14986958848505383 0.9992902879801133 0.00034018404179808013 1.0 1.0033827886219402 1.0000001317526381 -0.0007098437725248097
3.017 -0.14918405311375027 0.9994588060152528 0.00034018724420311003 1.0 1.0033733431234861 1.0000001326699344 -0.0005413266546815398
3.017 -0.1484985177424467 0.9996555179949823 0.0003401904157102485 1.0 1.0033639889336756 1.0000001343788547 -0.0003446163838723981
3.017 -0.14781298283680444 1.0001912727454707 0.0003401936191294264 1.0 1.0033545407980733 1.00000013564031 0.00019113710516061033
3.017 -0.14712744746550088 0.9998373292872723 0.0003401968510923825 1.0 1.0033450086560287 1.000000137246623 -0.00016280795935064152
3.017 -0.1464419125598586 1.0005243100059324 0.00034020003882028496 1.0 1.0033356071553972 1.0000001393271938 0.0005241706787386669
3.017 -0.14575637718855505 0.9995813347325212 0.00034020321465973115 1.0 1.0033262408923471 1.000000139988433 -0.00041880525591186935
3.017 -0.1450708418172515 0.9997112741215886 0.0003402063971456386 1.0 1.0033168552028098 1.000000140856866 -0.00028886673527739326
3.017 -0.14438530691160922 1.000385607049006 0.0003402095853741036 1.0 1.0033074527535706 1.0000001422109455 0.0003854648380605674
3.017 -0.14369977200596695 1.000153739123481 0.0003402127678259417 1.0 1.00329806751601 1.0000001431311407 0.00015359599234021637
3.017 -0.1430142366346634 0.9998982021513765 0.000340215920565738 1.0 1.003288770074139 1.0000001442065785 -0.00010194205520197563
3.017 -0.14232870126335984 0.9990995637991058 0.00034021910334759275 1.0 1.003279384212907 1.0000001452837384 -0.0009005814846325677
3.017 -0.14164316635771756 1.0005006852928455 0.00034022226716861356 1.0 1.0032700544402502 1.0000001458305685 0.0005005394622770165
3.017 -0.1409576314520753 0.999836334981072 0.0003402254094986521 1.0 1.0032607882139755 1.0000001464334691 -0.00016381145239707795
3.017 -0.14027209608077174 0.9994994857714398 0.0003402285601703807 1.0 1.003251497561244 1.0000001471630033 -0.0005006613915635727
3.017 -0.13958656070946818 1.0001223428641273 0.0003402316790684947 1.0 1.0032423007715383 1.0000001484324121 0.000122194431715128
3.017 -0.13890102533816462 1.0005016174669923 0.00034023477257979996 1.0 1.0032331790072466 1.000000149058669 0.0005014684083233245
3.017 -0.13821549043252235 1.0004218275725423 0.0003402378658296449 1.0 1.0032240581797693 1.000000150083466 0.00042167748907617764
3.017 -0.13752995552688008 0.9999116438230712 0.0003402409626139257 1.0 1.0032149270966992 1.0000001505292524 -8.850670618121281e-05
3.017 -0.13684442015557652 0.9993664579099437 0.00034024406239260347 1.0 1.0032057873508993 1.0000001507911302 -0.0006336928811865317
3.017 -0.13615888478427296 0.9993641966827519 0.000340247133011167 1.0 1.0031967337483416 1.0000001506998508 -0.0006359540170989275
3.017 -0.1354733498786307 0.9994261032838386 0.0003402501775332045 1.0 1.0031877572517356 1.0000001517213069 -0.000574048437468222
3.017 -0.13478781497298842 1.0004843277589566 0.00034025326565065696 1.0 1.0031786523821162 1.0000001523265294 0.00048417543242718075
3.017 -0.13410227960168486 1.0002889027272617 0.000340256307208137 1.0 1.0031696849494212 1.0000001527162283 0.0002887500110333452
3.017 -0.1334167442303813 1.0003311183569659 0.00034025934262538985 1.0 1.0031607357798091 1.0000001536518623 0.0003309647051035203
3.017 -0.13273120932473903 0.9997763868362242 0.00034026239376955464 1.0 1.0031517404042363 1.0000001544025907 -0.0002237675663665506
3.017 -0.13204567441909676 1.0003859163694575 0.00034026541000405157 1.0 1.0031428481078226 1.0000001552621165 0.00038576110734100943
3.017 -0.1313601390477932 1.0005584832912773 0.0003402684668922764 1.0 1.0031338361191766 1.0000001562766854 0.0005583270145919084
3.017 -0.13067460367648964 1.0001891462877963 0.00034027150020149156 1.0 1.0031248938036805 1.000000156950544 0.00018898933725242095
3.017 -0.12998906830518608 0.9999914838540095 0.0003402745544826608 1.0 1.0031158898231207 1.0000001584311582 -8.67457714870401e-06
3.017 -0.1293035333995438 1.0002882069005568 0.0003402776036357151 1.0 1.003106901121406 1.0000001591960868 0.00028804770446999584
3.017 -0.12861799849390154 1.0002167643593964 0.0003402806371124874 1.0 1.0030979587921849 1.000000159804046 0.00021660455535044143
3.017 -0.12793246312259798 1.0003336851133289 0.0003402835961125073 1.0 1.0030892361651937 1.0000001602321529 0.000333524881175995
3.017 -0.12724692775129443 1.0000827722378653 0.0003402865958466912 1.0 1.0030803936156842 1.0000001609882039 8.261124966146838e-05
3.017 -0.12656139284565215 1.0001413858601138 0.00034028958203779754 1.0 1.0030715911430008 1.000000161398052 0.00014122446206177308
3.017 -0.12587585794000988 1.0000029902552927 0.0003402925567460235 1.0 1.0030628226723004 1.0000001622595218 2.82799577089321e-06
3.017 -0.12519032256870632 1.0002390566609713 0.00034029554790963943 1.0 1.0030540058510458 1.0000001620034484 0.0002388946575229145
3.017 -0.12450478719740277 1.000644661061931 0.0003402985431422444 1.0 1.0030451771912603 1.0000001628357829 0.0006444982261482046
3.017 -0.1238192522917605 0.9993520268546406 0.0003403014990913624 1.0 1.0030364644746994 1.0000001637700826 -0.0006481369154419658
3.017 -0.12313371738611822 0.999449021190144 0.00034030448970412863 1.0 1.0030276497404058 1.0000001646888048 -0.000551143498660811
3.017 -0.12244818201481467 1.000038046360948 0.0003403074615628404 1.0 1.0030188904365536 1.0000001657885071 3.7880572440807114e-05
3.017 -0.12176264664351111 0.9999786152506844 0.00034031040348212133 1.0 1.0030102195273403 1.0000001665553115 -2.1551304627109857e-05
3.017 -0.12107711127220755 0.9999631580957274 0.00034031335369600783 1.0 1.003001524321449 1.0000001657575535 -3.7007661826016225e-05
3.017 -0.12039157636656528 1.0001080469693415 0.000340316294458357 1.0 1.0029928571222377 1.0000001664927427 0.00010788047659882061
3.017 -0.11970604146092301 0.9996724839984013 0.00034031919044419335 1.0 1.0029843220375592 1.0000001665566811 -0.0003276825582798626
3.017 -0.11902050608961945 1.0000440899167344 0.00034032210626391043 1.0 1.0029757286449812 1.0000001675436991 4.392237303529889e-05
3.017 -0.11833497071831589 0.999776494351186 0.0003403250290036244 1.0 1.002967115005829 1.0000001679651949 -0.00022367361400887908
3.017 -0.11764943581267362 0.999905248374482 0.00034032795518375194 1.0 1.0029584913756047 1.0000001682618584 -9.491988737642121e-05
3.017 -0.11696390090703135 1.0003255825013861 0.0003403308441917611 1.0 1.0029499774393458 1.000000168749605 0.0003254137517811895
3.017 -0.11627836553572779 1.0000355933120741 0.0003403337224967264 1.0 1.0029414951888098 1.0000001693931204 3.542391895372532e-05
3.017 -0.11559283016442423 1.0000161277772182 0.00034033658987823843 1.0 1.0029330452719143 1.0000001698272711 1.5957949947020822e-05
3.017 -0.11490729525878196 1.00033780358753 0.00034033946364780846 1.0 1.0029245766728416 1.0000001702339465 0.0003376333535836107
3.017 -0.11422176035313969 0.9997364007256551 0.0003403423450878478 1.0 1.0029160856135497 1.0000001702680503 -0.0002637695423952646
3.017 -0.11353622498183613 1.0000901115722094 0.00034034523183249426 1.0 1.002907579066755 1.0000001712660185 8.994030619091653e-05
3.017 -0.11285068961053257 0.9998792453682848 0.0003403480914552342 1.0 1.0028991525840123 1.0000001713315718 -0.00012092596328705518
3.017 -0.11216515423922901 1.0001100733134791 0.00034035096977107427 1.0 1.0028906711610892 1.000000172155198 0.00010990115828102276
3.017 -0.11147961933358674 1.0003477136817978 0.0003403537848508359 1.0 1.0028823762122532 1.0000001723944005 0.0003475412873972239
3.017 -0.11079408442794447 1.0000892138931665 0.0003403566473840836 1.0 1.0028739415770918 1.0000001726064953 8.90412866711987e-05
3.017 -0.11010854905664091 1.0000385987905542 0.0003403594707431305 1.0 1.0028656225101662 1.0000001727398913 3.8426050662954125e-05
3.017 -0.10942301368533736 1.0001098703618985 0.00034036229576384276 1.0 1.0028572986852582 1.0000001729890882 0.00010969737281030234
3.017 -0.10873747877969508 0.9999163014226906 0.0003403651188583226 1.0 1.0028489806739604 1.0000001732212318 -8.387179854119076e-05
3.017 -0.10805194387405281 0.9995981321990601 0.00034036793742789145 1.0 1.0028406761325857 1.000000173829921 -0.00040204163086077216
3.017 -0.10736640850274926 1.0003234100777254 0.0003403707717798672 1.0 1.0028323252291373 1.0000001740775677 0.0003232360001577117
3.017 -0.1066808731314457 1.0004228097370411 0.00034037356443741905 1.0 1.0028240973067635 1.000000174376068 0.0004226353609730893
3.017 -0.10599533822580343 0.9999161710648395 0.00034037633228872424 1.0 1.0028159426035033 1.0000001748864105 -8.400382157092157e-05
3.017 -0.10530980332016115 1.0000740295392527 0.00034037914848311467 1.0 1.0028076456069195 1.0000001752487004 7.385429055228876e-05
3.017 -0.1046242679488576 1.0003834439251955 0.000340381939668301 1.0 1.0027994224272527 1.0000001759927881 0.000383267932407394
3.017 -0.10393873257755404 1.000440703835815 0.00034038473979188004 1.0 1.0027911730494767 1.000000176668781 0.0004405271670340216
3.017 -0.10325319720625048 1.0002578520684375 0.00034038749689173484 1.0 1.002783050555487 1.000000176541289 0.0002576755271486153
3.017 -0.10256766230060821 1.0004912809989688 0.00034039025370623553 1.0 1.00277492903372 1.0000001761590256 0.0004911048399431905
3.017 -0.10188212739496594 0.9995431914966135 0.00034039302385959966 1.0 1.0027667683484285 1.0000001765270001 -0.000456985030386603
3.017 -0.10119659202366238 0.9995280931919888 0.00034039578847318785 1.0 1.0027586241153696 1.0000001768494153 -0.00047208365742656966
3.017 -0.10051105665235882 0.9998909201934814 0.00034039856033066485 1.0 1.0027504586754596 1.0000001768356916 -0.00010925664221028697
3.017 -0.09982552174671655 0.999475653011234 0.00034040130764424005 1.0 1.0027423656690997 1.000000177252747 -0.000524524241512947
3.017 -0.09913998684107428 0.9996792921707205 0.0003404040634072138 1.0 1.0027342479038301 1.0000001768264528 -0.00032088465573232305
3.017 -0.09845445146977072 1.0004943532451207 0.000340406777261264 1.0 1.0027262537198665 1.0000001775495444 0.0004941756955763044
3.017 -0.09776891609846716 0.999916021254837 0.00034040950680008683 1.0 1.0027182134619315 1.000000177298494 -8.415604365707985e-05
3.017 -0.09708338119282489 1.0000015364599288 0.0003404122571040697 1.0 1.0027101121675783 1.0000001767995748 1.359660354083303e-06
3.017 -0.09639784582152133 1.0001393926442759 0.00034041496710434754 1.0 1.002702129719845 1.0000001772925997 0.0001392153516761585
3.017 -0.09571231091587906 0.9997894121797786 0.00034041767796557087 1.0 1.0026941448633058 1.0000001772670337 -0.0002107650872551492
3.017 -0.0950267755445755 0.9998105173407008 0.00034042036404203054 1.0 1.0026862331358557 1.0000001777248548 -0.0001896603841540223
3.017 -0.09434124017327195 0.999639370567634 0.00034042303208520647 1.0 1.0026783746482981 1.000000178693623 -0.00036080812598904277
3.017 -0.09365570526762967 1.0001437489948497 0.0003404257251062286 1.0 1.0026704427155968 1.0000001788136004 0.00014357018124933063
3.017 -0.0929701703619874 1.0000425792128613 0.00034042840590599354 1.0 1.0026625469036123 1.0000001787884558 4.240042440550873e-05
3.017 -0.09228463499068384 0.9992621583600987 0.0003404310784240201 1.0 1.0026546756077732 1.0000001787654293 -0.0007380204053306638
3.017 -0.09159909961938029 0.9995357609066838 0.0003404337647305232 1.0 1.0026467638256455 1.0000001782534982 -0.00046441734681434976
3.017 -0.09091356471373802 0.9998587132083979 0.0003404364384240322 1.0 1.0026388893156293 1.0000001779745415 -0.00014146476614362857
3.017 -0.09022802980809574 0.9998534581780771 0.0003404391266037674 1.0 1.0026309722657565 1.0000001781706247 -0.00014671999254756152
3.017 -0.08954249443679219 1.0005798554396725 0.0003404417903273396 1.0 1.0026231273658912 1.000000178258293 0.0005796771813795232
3.017 -0.08885695906548863 0.9996781033868508 0.0003404444362761566 1.0 1.0026153349357763 1.000000178297823 -0.0003220749109721366
3.017 -0.08817142415984636 1.0000295315724985 0.00034044706832245996 1.0 1.0026075835693185 1.0000001780588899 2.9353513608665338e-05
3.017 -0.0874858887885428 0.9997680678279884 0.0003404496933866062 1.0 1.0025998528846638 1.0000001782176722 -0.00023211038968373732
3.017 -0.08680035388290053 0.9998151620475132 0.00034045235234267705 1.0 1.0025920225114937 1.0000001781951338 -0.00018501614762056473
3.017 -0.08611481851159697 1.0001530344955003 0.0003404549758040953 1.0 1.002584296786578 1.0000001782366608 0.0001528562588395399
3.017 -0.08542928314029341 0.9997264495048227 0.0003404575893944079 1.0 1.0025766002490728 1.0000001781275039 -0.0002737286226811575
3.017 -0.08474374823465114 0.9998160987595571 0.0003404602222966484 1.0 1.002568846961011 1.0000001780068288 -0.00018407924727170677
3.017 -0.08405821332900887 1.0001434784923302 0.0003404628552827549 1.0 1.002561093545906 1.000000178104024 0.00014330038830623337
3.017 -0.08337267795770531 0.9995939933432605 0.000340465454918984 1.0 1.0025534384546095 1.000000178108777 -0.0004061847655165707
3.017 -0.08268714258640175 1.0005405969224384 0.00034046805612152704 1.0 1.0025457788680294 1.0000001782193153 0.0005404187031230467
3.017 -0.08200160768075948 0.9998038388794844 0.000340470652138583 1.0 1.0025381346674942 1.0000001781467995 -0.00019633926731510432
3.017 -0.08131607277511721 0.9998834472584464 0.0003404732652744757 1.0 1.002530440176764 1.0000001781494765 -0.00011673089103014789
3.017 -0.08063053740381365 1.0001456221059233 0.00034047583145786894 1.0 1.0025228840546283 1.000000177903323 0.00014544420260031998
3.017 -0.07994500203251009 0.999821167639849 0.0003404784028106815 1.0 1.002515312825392 1.000000177580404 -0.000179009940554975
3.017 -0.07925946712686782 0.9998783601818338 0.0003404809736196175 1.0 1.002507743311897 1.0000001774023135 -0.0001218172204796586
3.017 -0.07857393175556426 0.9996864022510273 0.0003404835413579387 1.0 1.0025001829536502 1.0000001771138551 -0.0003137748628277981
3.017 -0.07788839684992199 0.9999051381047513 0.00034048611579869635 1.0 1.0024926029754637 1.000000177016159 -9.503891140771881e-05
3.017 -0.07720286147861843 1.000474322293136 0.0003404886690686479 1.0 1.0024850854441263 1.0000001769232847 0.00047414536985135314
3.017 -0.07651732610731488 1.000765126709423 0.0003404911992325192 1.0 1.0024776360546839 1.0000001766044573 0.0007649501049658003
3.017 -0.0758317912016726 0.9997218333225258 0.0003404937312641191 1.0 1.002470181277049 1.0000001760078883 -0.00027834268536242046
3.017 -0.07514625629603033 0.9997814461967995 0.000340496253061316 1.0 1.0024627567416233 1.00000017562201 -0.00021872942521050653
3.017 -0.07446072092472678 1.0003143959542082 0.0003404987836383098 1.0 1.0024553064677568 1.0000001758995605 0.0003142200546477625
3.017 -0.07377518555342322 1.000183106438299 0.0003405013068736618 1.0 1.0024478779186823 1.0000001759395203 0.00018293049877882162
3.017 -0.07308965064778095 0.9992561414184107 0.00034050383498756507 1.0 1.0024404351172889 1.0000001757540786 -0.0007440343356679424
3.017 -0.07240411574213867 0.9996952330535693 0.00034050633792354345 1.0 1.0024330665489194 1.0000001752387 -0.0003049421851306633
3.017 -0.07171858037083512 1.0002710331717526 0.00034050886045927284 1.0 1.0024256403890737 1.0000001747341218 0.0002708584376307499
3.017 -0.07103304499953156 1.0011684129610259 0.0003405113830466352 1.0 1.0024182141872546 1.000000174501554 0.001168238459471782
3.017 -0.070347509628228 0.9998476609645144 0.000340513867324544 1.0 1.0024109008715167 1.0000001743390023 -0.00015251337448796143
3.017 -0.06966197472258573 0.9995995773462701 0.0003405163548813752 1.0 1.0024035780100788 1.000000173608082 -0.00040059626181176977
3.017 -0.06897643981694346 1.0003993660932329 0.0003405188208796767 1.0 1.0023963187181713 1.0000001733592172 0.00039919273401567423
3.017 -0.0682909044456399 1.0003279794027338 0.0003405212966576212 1.0 1.0023890307431698 1.0000001727848324 0.00032780661790132726
3.017 -0.06760536907433634 1.0003526647011458 0.0003405237831136701 1.0 1.0023817114415747 1.0000001720668732 0.00035249263427261646
3.017 -0.06691983416869407 1.000416302115099 0.0003405262367075508 1.0 1.0023744889800779 1.0000001715142728 0.00041613060082612563
3.017 -0.0662342992630518 1.0000530478204426 0.00034052867723966457 1.0 1.0023673050707806 1.0000001708869009 5.28769335417234e-05
3.017 -0.06554876389174824 1.000446165315472 0.0003405311366168256 1.0 1.0023600657936869 1.0000001704208814 0.0004459948945905179
3.017 -0.06486322852044468 0.9994552867277485 0.0003405335903502395 1.0 1.0023528432333995 1.000000170164857 -0.0005448834371085676
3.017 -0.06417769361480241 1.000539886889893 0.00034053604780387984 1.0 1.0023456098269528 1.0000001697190923 0.000539717170800591
3.017 -0.06349215870916014 1.0000002769426624 0.0003405385084652155 1.0 1.0023383670833987 1.0000001691670652 1.0777559711350193e-07
3.017 -0.06280662333785658 0.9999522338119577 0.00034054095698450056 1.0 1.0023311601828142 1.000000168825854 -4.793501389621646e-05
3.017 -0.062121087966553024 0.9998797147064432 0.0003405433828240867 1.0 1.0023240201391974 1.0000001683824333 -0.00012045367599011758
3.017 -0.061435552595249465 0.9995977837932363 0.000340545794218563 1.0 1.0023169227131046 1.0000001681690558 -0.00040238437581952
3.017 -0.060750017689607194 0.9997112155101983 0.0003405481956042383 1.0 1.002309854845674 1.0000001678255155 -0.00028895231531722576
3.017 -0.06006448278396492 1.0003590307735677 0.0003405506053368329 1.0 1.0023027625114092 1.0000001672971384 0.0003588634764293275
3.017 -0.059378947412661365 0.9998493647429827 0.0003405529956223466 1.0 1.002295727513026 1.0000001669242797 -0.00015080218129703837
3.017 -0.058693412041357806 0.9991882486700906 0.000340555457861156 0.9999704268085103 1.0022884808476686 0.9999705718984812 -0.0007823232283905579
3.017 -0.058007877135715535 0.9998915765654317 0.0003405577167060778 0.9996968152368971 1.002281832887179 0.9996969321137243 0.00019464445170735978
3.017 -0.057322342230073264 0.9992295784569949 0.00034055999192623835 0.999273503744674 1.002275136822207 0.9992736020053133 -4.4023548318450345e-05
3.017 -0.056636806858769706 0.9982650243503065 0.00034056223357916684 0.9987444359176475 1.0022685396344566 0.9987445210656708 -0.0004794967153642915
3.017 -0.05595127148746615 0.9980619965563581 0.00034056436460794444 0.9981310561774944 1.0022622680942639 0.9981311323670187 -6.913581066059216e-05
3.017 -0.05526573658182388 0.9976880200934902 0.00034056666825152003 0.9974475219471839 1.0022554886432777 0.9974475926703338 0.00024042742315644183
3.017 -0.054580201676181606 0.9961400941917834 0.0003405687800650515 0.9967044601137669 1.0022492738143598 0.9967045271507142 -0.0005644329589308272
3.017 -0.05389466630487805 0.9962668182593553 0.00034057107378832253 0.9959108089981452 1.002242523732924 0.9959108736640047 0.0003559445953505991
3.017 -0.05320913093357449 0.9952105851510601 0.00034057329006593454 0.9950739445850092 1.0022360016487444 0.9950740078558343 0.00013657729522575934
3.017 -0.05252359556227093 0.9942967277915076 0.0003405756476596259 0.9942005149898507 1.0022290637913522 0.9942005803324458 9.614745906172395e-05
3.017 -0.05183806065662866 0.9933208313269177 0.000340577926843079 0.99329632985752 1.002222356768617 0.9932963974787544 2.4433848163307736e-05
3.017 -0.05115252575098639 0.9925101853790325 0.0003405801982260814 0.9923675239497426 1.0022156727898137 0.9923675955412089 0.00014258983782355905
3.017 -0.05046699037968283 0.9915877283399682 0.00034058263423977525 0.9914195879280859 1.0022085044528004 0.9914196613992502 0.00016806694071802575
3.017 -0.04978145500837927 0.9903266822656158 0.00034058486252246345 0.9904574350436722 1.0022019474853419 0.9904575104783553 -0.00013082821273946443
3.017 -0.049095920102737 0.9898325009255491 0.0003405871471032097 0.9894865999159558 1.0021952249437176 0.9894866786088228 0.0003458223167263075
3.017 -0.04841038519709473 0.9887225871830334 0.0003405896029712816 0.9885126838587635 1.0021879984775153 0.9885127692139739 0.00020981796905950034
3.017 -0.04772484982579117 0.9873215764311256 0.00034059193374274134 0.9875404125881859 1.0021811402082705 0.9875405044854165 -0.00021892805429091222
3.017 -0.04703931445448761 0.9863284731386928 0.0003405941719443739 0.9865757211374353 1.0021745544130665 0.9865758160207573 -0.00024734288206451627
3.017 -0.04635377954884534 0.9858207421903035 0.00034059656690608087 0.9856244996374817 1.0021675074551264 0.9856245994197722 0.00019614277053126017
3.017 -0.04566824464320307 0.9845249657800883 0.0003405990057005295 0.9846931340981534 1.0021603316251537 0.9846932376804755 -0.00016827190038715134
3.017 -0.04498270927189951 0.9837584812444305 0.0003406012083988084 0.983787698594635 1.0021538505652419 0.9837878043223373 -2.932307790670663e-05
3.017 -0.044297173900595954 0.9824314327832311 0.0003406035044236481 0.9829163323188389 1.002147094997245 0.9829164399545472 -0.0004850071713161652
3.017 -0.043611638529292396 0.9821971986369982 0.0003406060434700939 0.9820883690956483 1.0021396244955658 0.9820884777841276 0.00010872085287061406
3.017 -0.042926103623650125 0.9817030699461033 0.0003406085839399222 0.9813139352944563 1.0021321499174143 0.9813140438407973 0.0003890261053060007
3.017 -0.042240568718007854 0.980597637088122 0.00034061061711019485 0.9806048089965534 1.0021261679979023 0.9806049105495535 -7.273461431478445e-06
3.017 -0.041555033346704295 0.9803136530368572 0.0003406131551335039 0.9799816230327616 1.0021187008183918 0.9799817185124274 0.0003319345244298111
3.017 -0.04086949797540074 0.9797484586608377 0.00034061531774294784 0.9794722785207408 1.0021123382408639 0.979472360838861 0.0002760978219766841
3.017 -0.040183963069758466 0.9788130706475595 0.00034061802675839395 0.9791663661677954 1.0021043682052528 0.9791664143362341 -0.0003533436886745678
3.017 -0.039498428164116195 0.9788663317952186 0.00034062028727563045 0.9790536252030613 1.0020977177669739 0.9790536713751605 -0.00018733957994188088
3.017 -0.03881289279281264 0.978826826150598 0.000340622382923535 0.9789533562547355 1.0020915524528675 0.9789534024639613 -0.00012657631336332464
3.017 -0.03812735742150908 0.9791643047638539 0.00034062455764397736 0.9788624450474264 1.0020851545906602 0.9788624885565634 0.00030181620729041736
3.017 -0.03744182251586681 0.9787563026651219 0.000340626635676671 0.9787785370818551 1.0020790412527854 0.9787785726143912 -2.2269949269237976e-05
3.017 -0.036756287610224536 0.9787999130713212 0.0003406285826352915 0.9787010269542713 1.0020733135877353 0.9787010535438764 9.885952744481674e-05
3.017 -0.03607075223892098 0.9786536236080599 0.00034063078063594914 0.978629206156294 1.002066847472729 0.9786292220253955 2.4401582664368426e-05
3.017 -0.03538521686761742 0.9778101364330143 0.00034063309010597494 0.9785624481999959 1.0020600535251787 0.9785624535875047 -0.0007523171544904228
3.017 -0.03469968149631386 0.9786735108447664 0.0003406354082684671 0.9785000460752166 1.0020532340989694 0.9785000394403266 0.00017347140443979558
3.017 -0.03401414659067159 0.9790130784205523 0.0003406377075364192 0.9784411464223539 1.0020464703472283 0.9784411277285245 0.0005719506920277562
3.017 -0.03332861168502932 0.9778991444877401 0.00034063982415604273 0.9783855098720303 1.0020402439724112 0.9783854784170806 -0.0004863339293404989
3.017 -0.03264307631372576 0.9788065638853696 0.00034064203035165874 0.9783333647228153 1.0020337541778574 0.9783333168883775 0.0004732469969920272
3.017 -0.0319575409424222 0.9780785108146828 0.00034064440076139073 0.9782841279806607 1.0020267814210548 0.9782840645161669 -0.000205553701484118
3.017 -0.03127200603677993 0.9781527431114916 0.0003406464752317531 0.9782373193568135 1.002020679274074 0.9782372387095503 -8.44955980586759e-05
3.017 -0.03058647113113766 0.9775813058906648 0.00034064860564194966 0.9781931663049968 1.0020144126549335 0.9781930690559868 -0.0006117631653219657
3.017 -0.029900935759834102 0.9784585963383428 0.00034065061640704494 0.9781510315081146 1.0020084980447468 0.9781509151799096 0.0003076811584331596
3.017 -0.029215400388530544 0.977660526211605 0.0003406528744822116 0.9781116801389172 1.0020018560620256 0.9781115465717997 -0.00045102036019462055
3.017 -0.028529865482888273 0.9783934902330492 0.0003406550509963011 0.9780741114446738 1.001995454069303 0.9780739598123291 0.0003195304207200822
3.017 -0.027844330111584714 0.9778510358575926 0.00034065721128337574 0.9780382699913257 1.0019890998875725 0.9780381008957195 -0.00018706503812693231
3.017 -0.027158795205942443 0.9783304248655718 0.0003406594294058636 0.9780046309949011 1.0019825756749332 0.978004444588145 0.00032598027742680724
3.017 -0.026473259834638885 0.9775862079745614 0.0003406616756590471 0.9779727151581802 1.0019759688074419 0.9779725124823967 -0.0003863045078352778
3.017 -0.025787724463335326 0.9781669859950283 0.00034066387181029903 0.9779421074534546 1.0019695093881715 0.9779418884987289 0.0002250974962993979
3.017 -0.025102189557693055 0.9780327332930632 0.0003406659532108113 0.9779130149775396 1.0019633875558298 0.9779127808376149 0.00011995245544826894
3.017 -0.024416654652050784 0.977650043933459 0.0003406681428580365 0.9778853118099301 1.0019569474281063 0.9778850613355679 -0.00023501740210885025
3.017 -0.023731119280747226 0.9776831171327381 0.0003406703772937614 0.977858782891567 1.0019503756550747 0.9778585157318952 -0.00017539859915705058
3.017 -0.023045583909443668 0.9774458051297807 0.00034067249557237104 0.9778339039598638 1.0019441455951896 0.9778336202538163 -0.00038781512403551766
3.017 -0.022360049003801397 0.978118113746358 0.00034067480551171897 0.9778104663977215 1.001937351931059 0.9778101685569249 0.000307945189433112
3.017 -0.021674514098159126 0.9776558115004528 0.0003406769132569259 0.9777876716472147 1.0019311530118808 0.977787359262216 -0.0001315477617632732
3.017 -0.020988978726855567 0.9771429922290306 0.00034067898468410977 0.977765977631905 1.0019250609794397 0.9777656498519257 -0.0006226576228951508
3.017 -0.02030344335555201 0.9774520002281764 0.0003406811763107635 0.9777455212057217 1.0019186155230384 0.9777451781634167 -0.00029317793524030744
3.017 -0.019617908449909738 0.9777106055371347 0.00034068318539484107 0.9777257878747411 1.001912706987414 0.9777254302110322 -1.4824673897462226e-05
3.017 -0.01893237307860618 0.9774209917575297 0.00034068534729884135 0.9777071267806352 1.0019063490999782 0.9777067555310123 -0.0002857637734825502
3.017 -0.01824683817296391 0.9774529407527391 0.0003406875418768383 0.977689547940214 1.0018998952049616 0.9776891642890726 -0.0002362235363334575
3.017 -0.01756130280166035 0.978058690613942 0.0003406895422223734 0.9776728582940288 1.001894012588287 0.9776724619362057 0.0003862286777363
3.017 -0.01687576743035679 0.9775468172567672 0.0003406917299274953 0.9776570062184744 1.001887579063577 0.9776565971244451 -0.00010977986767790604
3.017 -0.01619023252471452 0.9774042442860909 0.00034069379085559514 0.9776418428543662 1.0018815184357641 0.9776414201205808 -0.00023717583448989998
3.017 -0.01550469761907225 0.9776397247897416 0.0003406957559292553 0.9776273862444406 1.0018757397580194 0.9776269535242157 1.2771265525901576e-05
3.017 -0.014819162247768691 0.9776509282725862 0.00034069780031271003 0.9776139094690156 1.001869727925292 0.977613464628411 3.7463644175117494e-05
3.017 -0.014133626876465133 0.9771986729360359 0.0003406998777432054 0.977600992994323 1.001863618986425 0.9776005370127565 -0.00040186407672060387
3.017 -0.013448091970822862 0.9774383710815617 0.00034070193775158955 0.9775888171606224 1.001857561352974 0.9775883489543872 -0.0001499778728254464
3.017 -0.01276255706518059 0.9773507093258182 0.00034070383384158387 0.9775771387862934 1.0018519858005173 0.9775766584608913 -0.0002259491350730114
3.017 -0.012077021693877033 0.9773565534568371 0.0003407058751112168 0.9775664483518876 1.0018459834090567 0.977565956719113 -0.00020940326227580908
3.017 -0.011391486322573474 0.9775858700122486 0.000340708028971548 0.9775565885884876 1.0018396500205302 0.9775560846300684 2.9785382180236297e-05
3.017 -0.010705951416931203 0.9778709975916575 0.0003407100333810283 0.9775471620028796 1.0018337561615431 0.9775466481847703 0.00032434940688719216
3.017 -0.010020416045627645 0.977637738435911 0.0003407120088301728 0.9775381364247266 1.0018279475267273 0.9775376125765304 0.00010012585938057317
3.017 -0.009334881139985374 0.9775654080810313 0.00034071397716512364 0.9775298829512881 1.0018221598775672 0.9775293498316204 3.605824941088631e-05
3.017 -0.008649345768681815 0.9776631803074485 0.00034071605238159957 0.9775224953921895 1.0018160580287179 0.9775219523714963 0.00014122793595217065
3.017 -0.007963810397378257 0.9769003776646242 0.00034071815710033757 0.9775157748278009 1.001809869509012 0.9775152252859385 -0.0006148476213142517
3.017 -0.007278275491735986 0.9781532227621356 0.00034072021839733096 0.977509444536536 1.001803808736682 0.9775088874487369 0.0006443353133986918
3.017 -0.006592740586093715 0.9783939411538216 0.0003407222582519931 0.9775036175885367 1.001797811082815 0.977503052676481 0.0008908884773406456
3.017 -0.005907205214790157 0.977284760710169 0.00034072426811685016 0.9774981951038948 1.0017919016762866 0.9774976233198205 -0.0002128626096514763
3.017 -0.005221669843486598 0.9775079078454205 0.0003407261482108278 0.9774930980977188 1.0017863738853288 0.9774925210868586 1.5386758561941605e-05
3.017 -0.004536134937844327 0.9772685234397488 0.00034072813642847257 0.9774888365714982 1.00178052825906 0.9774882536155797 -0.00021973017583087895
3.017 -0.003850600032202056 0.9771065016208677 0.0003407301144784279 0.9774850539857757 1.0017747125948584 0.9774844657826952 -0.00037796416182755976
3.017 -0.003165064660898498 0.9773723043138647 0.00034073217095665975 0.977481923270309 1.0017686664152918 0.9774813304048189 -0.00010902609095420068
3.017 -0.0024795292895949395 0.9778371485584821 0.00034073413560696075 0.977479146796015 1.0017628902839733 0.977478549768093 0.0003585987903891308
3.017 -0.001793993918291381 0.9777042752179288 0.0003407361080547832 0.9774769332994871 1.001757091294712 0.9774763318216019 0.00022794339632692395
3.017 -0.00110845901264911 0.9780106838700955 0.00034073809762037987 0.9774751516389505 1.0017512420472725 0.9774745467992644 0.0005361370708311108
3.017 -0.000422924107006839 0.9770622969034981 0.0003407400812834067 0.9774738954857093 1.0017454102211678 0.977473287440041 -0.00041099053654292117
3.017 0.0002626112642967193 0.9774791715968366 0.0003407420181457795 0.9774731469007363 1.0017397160511246 0.9774725371653986 6.634431438001798e-06
3.017 0.0009481466356002777 0.9775272164406718 0.00034074400341606645 0.9774728973694319 1.0017338796341264 0.9774722864877838 5.492995288791658e-05
3.017 0.0016336815412425487 0.9765810234022892 0.000340745996409752 0.9774731326097131 1.0017280205798227 0.9774725204950738 -0.0008914970927845767
3.017 0.0023192164468848198 0.9777053099759722 0.0003407479517543245 0.9774738707657817 1.0017222722739618 0.9774732578242911 0.00023205215168109472
3.017 0.003004751818188378 0.9773315501405663 0.000340749925129482 0.9774751096140057 1.0017164710288227 0.9774744968779554 -0.0001429467373891269
3.017 0.0036902871894919365 0.9774368991076781 0.00034075190292817 0.9774768792109739 1.001710656846994 0.9774762672851559 -3.936817747784982e-05
3.017 0.0043758220951342075 0.9775600312611844 0.00034075381784160727 0.9774790769281696 1.0017050275947401 0.9774784663535758 8.156490760857782e-05
3.017 0.0050613570007764785 0.9777508348754647 0.0003407557958763298 0.9774818254705085 1.0016992128518942 0.9774812168555559 0.0002696180199087683
3.017 0.005746892372080037 0.977498965123816 0.00034075773455691623 0.9774849545866294 1.0016935138622 0.9774843477187762 1.4617405039718534e-05
3.017 0.006432427743383595 0.9773294966543813 0.00034075967229441767 0.9774887046791317 1.0016878177096193 0.9774881005757874 -0.00015860392140609747
3.017 0.007117963114687154 0.9774472663780077 0.0003407616281042939 0.9774929498321945 1.0016820684973688 0.9774923489584869 -4.5082580479194334e-05
3.017 0.007803498020329425 0.978028933413622 0.00034076371086370596 0.9774980555285882 1.0016759461824347 0.9774974589024161 0.0005314745112058317
3.017 0.008489032925971696 0.9778383257441945 0.00034076565214387073 0.9775034331705623 1.0016702398160988 0.977502840219445 0.00033548552474949034
3.017 0.009174568297275254 0.9772450061010723 0.0003407675521883939 0.977509225852695 1.0016646547243229 0.9775086373564879 -0.00026363125541550847
3.017 0.009860103668578812 0.9772245358017564 0.00034076940582082133 0.9775155731545346 1.0016592061187448 0.977514990194118 -0.0002904543923616387
3.017 0.010545638574221083 0.9775723311131052 0.000340771332473316 0.9775222640108532 1.0016535429392917 0.9775216872623751 5.064385073005884e-05
3.017 0.011231173479863354 0.9777094170459373 0.0003407732300441271 0.977529650492012 1.0016479653047878 0.9775290792479888 0.00018033779794845994
3.017 0.011916708851166913 0.9771857288503694 0.00034077514718442613 0.9775378719228489 1.0016423302116901 0.9775373073481086 -0.00035157849773925776
3.017 0.012602244222470471 0.9773381984931655 0.00034077715289597643 0.9775469044959101 1.00163643484701 0.9775463457162921 -0.00020814722312656464
3.017 0.013287779128112742 0.9772815183153236 0.00034077916128765477 0.9775562800064945 1.001630531674196 0.977555730529608 -0.00027421221428436393
3.017 0.013973314033755013 0.9774609352025754 0.00034078092953579214 0.977566112878011 1.001625334401789 0.9775655729275 -0.00010463772492463885
3.017 0.014658849405058572 0.9780998172247436 0.00034078280078102496 0.9775768164006396 1.0016198344568745 0.9775762849471489 0.0005235322775947182
3.017 0.01534438477636213 0.9780170495506393 0.0003407847382261009 0.977588481336207 1.0016141400016991 0.9775879578949729 0.0004290916556664026
3.017 0.01602992014766569 0.978155927344167 0.0003407866042320385 0.977600600243375 1.0016086555785757 0.9776000862109879 0.0005558411331790802
3.017 0.01671545505330796 0.9777625062632772 0.00034078861447603604 0.977613505881683 1.00160274728909 0.977613000005495 0.00014950625778220594
3.017 0.01740098995895023 0.9775915863360517 0.0003407905241833496 0.9776269641650089 1.001597134550601 0.977626468322355 -3.4881986303303414e-05
3.017 0.01808652533025379 0.9771689036505041 0.00034079244009782176 0.9776414361840381 1.0015915036321312 0.977640950560662 -0.00047204691015789724
3.017 0.018772060701557347 0.9777124463514156 0.00034079443475959974 0.977656553582027 1.0015856413407154 0.9776560755071021 5.6370844313535784e-05
3.017 0.019457595607199618 0.9776918724992106 0.0003407962624304155 0.9776723685331866 1.001580269894347 0.9776719007266624 1.9971772548199596e-05
3.017 0.02014313051284189 0.9776971922444858 0.00034079811208770556 0.977689056272745 1.001574833889328 0.9776885990526524 8.593191833439207e-06
3.017 0.020828665884145448 0.9780756795789897 0.0003407999836902161 0.9777066250614356 1.0015693334490012 0.9777061791848413 0.0003695003941484032
3.017 0.021514201255449006 0.9770788234901536 0.00034080182222128005 0.9777252148643643 1.0015639302609542 0.9777247802044293 -0.0006459567142756972
3.017 0.022199736161091277 0.9781404150122494 0.00034080378950535875 0.9777448775560759 1.001558148750201 0.9777444558049114 0.0003959592073379259
3.017 0.022885271066733548 0.9778167810560909 0.00034080544595364317 0.9777653255164984 1.0015532807843368 0.9777649170851753 5.186397091561101e-05
3.017 0.023570806438037106 0.9784289501705818 0.0003408073806478971 0.9777870184792604 1.0015475951698596 0.9777866241010331 0.0006423260695487265
3.017 0.024256341809340665 0.9783916343189741 0.0003408092831548443 0.9778097319487213 1.0015420042093077 0.9778093489617143 0.000582285357259793
3.017 0.024941877180644223 0.9775155364947639 0.0003408109608727291 0.9778330968601919 1.0015370738956568 0.9778327268840543 -0.00031719038929045595
3.017 0.025627412086286494 0.9775138678870955 0.00034081263314734067 0.9778580017505577 1.0015321596264708 0.9778576449689179 -0.0003437770818224273
3.017 0.026312946991928765 0.9780744483038537 0.0003408145877003428 0.9778845139002816 1.0015264158943655 0.9778841680578567 0.00019028024599698767
3.017 0.026998482363232323 0.9775736236868509 0.0003408164808515099 0.9779121913687394 1.001520852663097 0.9779118581495044 -0.00033823446265357493
3.017 0.027684017734535882 0.9779846155816634 0.0003408183130946007 0.9779411996671494 1.0015154684757102 0.977940881934758 4.373364690535286e-05
3.017 0.028369552640178153 0.9778785861018121 0.0003408200988405717 0.9779717733289527 1.0015102209793951 0.9779714695374336 -9.28834356215269e-05
3.017 0.029055087545820424 0.9781298212822506 0.0003408218244947704 0.9780036164694577 1.0015051501177494 0.9780033267820628 0.0001264945001877571
3.017 0.029740622917123982 0.9778065723329447 0.0003408234854729981 0.9780372505266738 1.001500269355947 0.9780369751189536 -0.00023040278600894304
3.017 0.03042615828842754 0.9780829120415881 0.00034082528503612204 0.978072964187006 1.0014949814180136 0.9780727060486878 1.0205992900358396e-05
3.017 0.03111169319406981 0.9783246056795782 0.00034082705648365763 0.9781105507782241 1.0014897761510522 0.9781103077294596 0.00021429795011862485
3.017 0.03179722809971208 0.9782618544816643 0.0003408288811352445 0.9781497725213781 1.0014844146045094 0.9781495430639261 0.00011231141773815345
3.017 0.03248276347101564 0.9783389278704921 0.00034083077569494 0.9781918596845267 1.001478847701099 0.9781916449001785 0.00014728297031363358
3.017 0.0331682988423192 0.9783770993595049 0.00034083258528054533 0.9782359580048089 1.001473530540167 0.9782357571504354 0.0001413422090694727
3.017 0.03385383421362276 0.9785659991888949 0.0003408344358311181 0.9782826589419038 1.0014680930690059 0.9782824712336917 0.00028352795520314444
3.017 0.03453936911926503 0.9782247220407506 0.0003408362530589926 0.9783319058818001 1.00146275356736 0.9783317311797312 -0.00010700913898054054
3.017 0.0352249040249073 0.9781053854216739 0.0003408378323963682 0.9783838951656559 1.0014581130978855 0.9783837338399781 -0.0002783484183042084
3.017 0.03591043939621086 0.978213847893204 0.00034083964473077415 0.9784394020388504 1.0014527880806154 0.9784392533372666 -0.00022540544406257634
3.017 0.036595974767514416 0.9780865321027007 0.0003408414344649892 0.978498204359747 1.0014475295230039 0.9784980656317996 -0.0004115335290989508
3.017 0.03728150967315669 0.9779373083188404 0.00034084299674163503 0.9785605010831241 1.00144293932135 0.9785603710661909 -0.0006230627473504669
3.017 0.03796704457879896 0.9784997433841722 0.00034084459976729483 0.978627062783035 1.0014382294367583 0.9786269419516105 -0.00012719856743825808
3.017 0.03865257995010252 0.9792237302835459 0.0003408464474276702 0.9786988225103042 1.0014328008405418 0.978698708255542 0.0005250220280039741
3.017 0.039338115321406075 0.979180795883708 0.0003408484407338296 0.9787761936595402 1.0014269443896047 0.9787760838541196 0.00040471202958836106
3.017 0.040023650227048346 0.9792439456176414 0.0003408502383900665 0.9788598244505494 1.0014216628284098 0.978859720989016 0.00038422462862541806
3.017 0.040709185598351905 0.9791872228398019 0.00034085191148931255 0.978950465956914 1.001416747268976 0.9789503634526164 0.00023685938718542854
3.017 0.041394720503994176 0.9791690520481388 0.00034085375452076196 0.9790504788118639 1.0014113325052107 0.9790503789775811 0.00011867307055768439
3.017 0.042080255875297734 0.9793565512551522 0.0003408555228394262 0.9791626625192249 1.001406137300113 0.9791625597057788 0.00019399154937338459
3.017 0.04276579124660129 0.9794992240836974 0.00034085703336361875 0.9794592477318671 1.001401699521077 0.9794591773519136 4.0046731783816014e-05
3.017 0.04345132615224356 0.980166686788702 0.0003408587632857982 0.9799643513270935 1.0013966172195576 0.9799642906780909 0.00020239611061112495
3.017 0.044136861057885834 0.9805865618533086 0.0003408603192012379 0.9805846543225414 1.0013920461727968 0.9805845962791787 1.9655741299029472e-06
3.017 0.04482239642918939 0.9816706165186208 0.00034086224664259143 0.9812915730272221 1.0013863836963568 0.9812915163993553 0.00037910011926545195
3.017 0.04550793180049295 0.9817432273251443 0.00034086375555570427 0.9820642248089452 1.0013819508253907 0.9820641679855734 -0.0003209406604290921
3.017 0.04619346670613522 0.9830149824692472 0.00034086535847722933 0.982890725570171 1.0013772418203721 0.9828906666526642 0.00012431581658300939
3.017 0.04687900161177749 0.9838251248715741 0.00034086727048674147 0.9837609594865464 1.001371624845739 0.9837608958571961 6.422901437808104e-05
3.017 0.04756453698308105 0.9841763627747274 0.00034086897969214835 0.9846654434559313 1.0013666037088873 0.9846653759202875 -0.0004890131455600466
3.017 0.04825007235438461 0.9860776970050165 0.00034087057275688403 0.985596047220457 1.0013619238041043 0.9855959723229756 0.0004817246820408849
3.017 0.04893560726002688 0.9865937596533644 0.00034087222320266044 0.9865468811067902 1.0013570753786671 0.9865467995351583 4.6960118206040846e-05
3.017 0.04962114263133044 0.986612908088594 0.00034087381854236437 0.9875111966294046 1.0013523888799885 0.9875111071010472 -0.000898199012453138
3.017 0.05030667753697271 0.9882541691410851 0.0003408755138686728 0.9884832950356355 1.0013474087069347 0.988483197873625 -0.0002290287325399376
3.017 0.05099221290827627 0.9892632551368503 0.0003408770884617502 0.9894573202751356 1.0013427832429442 0.9894572164506427 -0.0001939613137923457
3.017 0.05167774827957983 0.989949057110794 0.0003408787709597313 0.9904283113782008 1.0013378408488889 0.990428200191669 -0.0004791430808750441
3.017 0.0523632831852221 0.9913115653892588 0.0003408804773528776 0.9913907819652846 1.0013328283118201 0.9913906650786503 -7.909968939145973e-05
3.017 0.05304881809086437 0.9919680735862358 0.00034088212325412667 0.9923392085021429 1.0013279935175015 0.992339084314935 -0.0003710107286991615
3.017 0.05373435346216793 0.9936351570227449 0.0003408837737995751 0.9932687228219104 1.0013231451278475 0.9932685929588737 0.00036656406387114426
3.017 0.054419888833471486 0.9947147861323024 0.000340885437506568 0.994173721044448 1.0013182581243694 0.994173586526611 0.0005411996056913226
3.017 0.05510542373911376 0.994769757633722 0.0003408870917294526 0.9950481539100089 1.0013133990269805 0.9950480148789294 -0.0002782572452073584
3.017 0.05579095864475603 0.9955045227833166 0.00034088873131252705 0.995886215072178 1.0013085829789552 0.9958860737549583 -0.0003815509716417198
3.017 0.056476494016059586 0.9963563313578994 0.0003408903984774085 0.9966812549038158 1.001303685960698 0.9966811152923872 -0.00032478393448787113
3.017 0.057162029387363145 0.9973653657524196 0.00034089218644811875 0.9974259716955433 1.001298434148736 0.9974258329982932 -6.0467245873607744e-05
3.017 0.057847564293005416 0.9980572571124031 0.0003408938252287157 0.9981114560106908 1.001293620601748 0.9981113201730036 -5.406306060051769e-05
3.017 0.058533099664308974 0.999204549944277 0.0003408955249960007 0.9987271142585885 1.001288627969067 0.9987269856883045 0.00047756425597245133
3.017 0.059218634569951245 0.9989142417946504 0.0003408971971241265 0.9992589871911105 1.0012837165679436 0.9992588689511752 -0.0003446271565248349
3.017 0.0599041699412548 0.9999706853259274 0.00034089884243287207 0.9996859160851772 1.0012788839881557 0.9996858122687328 0.0002848730571946012
3.017 0.06058970531255836 1.0002511260832276 0.0003409004990932089 0.9999653633917793 1.0012740181137505 0.9999652817613726 0.0002858443218550777
3.017 0.06127524021820063 1.0000252088357853 0.0003409020669933418 1.0 1.0012694129857151 0.9999999363520772 2.5272483708094207e-05
3.017 0.061960775123842904 0.9999720603995533 0.0003409037093723732 1.0 1.0012645891488265 0.9999999347553724 -2.787435581907971e-05
3.017 0.06264631049514646 1.0002033581807173 0.0003409053409007713 1.0 1.0012597972273893 0.9999999329371942 0.0002034252435230144
3.017 0.06333184586645002 1.000733731774107 0.00034090695821623973 1.0 1.0012550470956627 0.9999999311110959 0.0007338006630110971
3.017 0.06401738077209229 0.9994325835175425 0.00034090856042430544 1.0 1.0012503413795308 0.99999992964247 -0.0005673461249274814
3.017 0.06470291567773456 0.999802511651388 0.0003409101491860205 1.0 1.001245675199268 0.9999999279272389 -0.0001974162758509035
3.017 0.06538845104903812 1.0001877092017966 0.0003409117822276679 1.0 1.0012408790145302 0.99999992635781 0.00018778284398657252
3.017 0.06607398642034168 1.0002610509327108 0.00034091339746689325 1.0 1.0012361351600678 0.9999999247351975 0.0002611261975132839
3.017 0.06675952179164524 1.0000324128609412 0.00034091500074652785 1.0 1.0012314264746143 0.9999999232660245 3.248959491675141e-05
3.017 0.06744505669728751 1.0001794673347912 0.0003409165943896109 1.0 1.00122674613472 0.999999921415462 0.00017954591932922703
3.017 0.06813059160292978 1.000111742478723 0.00034091817603440114 1.0 1.0012221010756466 0.9999999197413786 0.0001118227373443359
3.017 0.06881612697423334 0.9999032986586487 0.00034091979558070886 1.0 1.0012173447500299 0.9999999178804486 -9.661922179993176e-05
3.017 0.0695016623455369 1.0001494847158279 0.00034092138723996015 1.0 1.0012126703678732 0.9999999166731337 0.00014956804269417034
3.017 0.07018719725117917 0.9996064631096885 0.00034092297941298183 1.0 1.001207994520544 0.9999999148498707 -0.00039345174018223794
3.017 0.07087273215682144 1.0001236211614575 0.0003409245466693654 1.0 1.0012033918903256 0.9999999131447677 0.00012370801668981635
3.017 0.071558267528125 1.000578122901785 0.0003409261151205002 1.0 1.0011987857937947 0.9999999117022021 0.0005782111995827899
3.017 0.07224380289942856 0.9997376257913513 0.0003409276732458559 1.0 1.0011942100631144 0.9999999110143581 -0.00026228522300686397
3.017 0.07292933780507083 1.0000739411308848 0.0003409292328299016 1.0 1.0011896300905974 0.9999999097452162 7.403138566852707e-05
3.017 0.0736148727107131 0.9995978572657247 0.0003409308223965951 1.0 1.0011849621122706 0.9999999081375157 -0.0004020508717910154
3.017 0.07430040808201666 1.0004031145446837 0.0003409323947135706 1.0 1.0011803448329037 0.9999999064788662 0.00040320806581750634
3.017 0.07498594345332021 0.9995726394597715 0.0003409339532539212 1.0 1.0011757680521205 0.9999999042389256 -0.00042726477915411287
3.017 0.07567147882462377 1.0002165746851328 0.00034093551386143745 1.0 1.0011711852428642 0.9999999027477956 0.00021667193733720946
3.017 0.07635701373026604 1.0004783474386085 0.00034093704906443424 1.0 1.0011666770763035 0.9999999011375401 0.0004784463010684137
3.017 0.07704254863590831 0.9998810365404012 0.00034093860964525013 1.0 1.0011620944286785 0.9999998990878686 -0.0001188625474674021
3.017 0.07772808400721187 1.0001727721855773 0.0003409401655916431 1.0 1.001157525431808 0.9999998966010735 0.000172875584503851
3.017 0.07841361937851543 0.9999218445000914 0.00034094169551437704 1.0 1.0011530328934106 0.9999998946082957 -7.805010820438607e-05
3.017 0.0790991542841577 0.9996047434673314 0.00034094324422033066 1.0 1.0011484852401316 0.9999998928529533 -0.0003951493856219068
3.017 0.07978468918979997 1.0004028268055092 0.000340944786507208 1.0 1.0011439564770235 0.9999998907626808 0.00040293604282837236
3.017 0.08047022456110353 0.9999065017591131 0.0003409463359620535 1.0 1.0011394067071893 0.999999889317279 -9.338755816590272e-05
3.017 0.08115575993240709 1.0003483777452946 0.0003409478902589385 1.0 1.0011348427608922 0.9999998869794637 0.0003484907658308778
3.017 0.08184129483804936 1.0004946544154092 0.0003409494208407393 1.0 1.0011303484908425 0.9999998853926776 0.0004947690227316004
3.017 0.08252682974369163 0.9995535106292354 0.000340950950658738 1.0 1.0011258565038772 0.9999998835888397 -0.0004463729596043686
3.017 0.08321236511499519 0.9994516091053723 0.0003409524978489013 1.0 1.0011213135482244 0.9999998819609168 -0.0005482728555444849
3.017 0.08389790048629875 0.9997818025688652 0.0003409539883918901 1.0 1.0011169369625101 0.9999998798504084 -0.00021807728154321637
3.017 0.08458343585760231 1.000540101490432 0.00034095549985506835 1.0 1.0011124989892615 0.999999877865486 0.0005402236249459902
3.017 0.08526897076324458 0.9996667948331834 0.00034095701359535116 1.0 1.0011080543693918 0.99999987689611 -0.0003330820629265929
3.017 0.08595450566888685 0.9997121403591777 0.00034095854084792014 1.0 1.00110357011496 0.999999875332366 -0.0002877349731883472
3.017 0.08664004104019041 1.000259261667174 0.0003409600211556823 1.0 1.0010992237362246 0.9999998733260238 0.0002593883411501352
3.017 0.08732557641149397 1.0003044417793103 0.0003409615261544926 1.0 1.0010948049000066 0.9999998713830305 0.0003045703962798463
3.017 0.08801111131713624 1.0002404252156476 0.00034096300593227557 1.0 1.0010904601534354 0.9999998697118205 0.0002405555038270668
3.017 0.08869664622277851 1.0001545832457124 0.00034096450443511073 1.0 1.0010860604670362 0.9999998677973776 0.00015471544833478568
3.017 0.08938218159408207 1.000324871760377 0.00034096597364645235 1.0 1.0010817468196118 0.999999865679974 0.0003250060804029786
3.017 0.09006771696538562 0.9998347112866784 0.00034096747936974167 1.0 1.0010773260106143 0.9999998636053543 -0.00016515231867586522
3.017 0.0907532518710279 1.0000634944306113 0.00034096896704627366 1.0 1.0010729582253066 0.999999862195892 6.36322347192797e-05
3.017 0.09143878677667017 1.0002692948431646 0.00034097045728603365 1.0 1.001068582952631 0.9999998598719393 0.0002694349712253352
3.017 0.09212432214797373 1.0002877594094355 0.00034097192461081567 1.0 1.001064274994602 0.9999998581279402 0.00028790128149525085
3.017 0.09280985751927728 0.999711911393378 0.0003409734306614014 1.0 1.0010598533790094 0.9999998559950325 -0.00028794460165448843
3.017 0.09349539289058084 0.999852170207908 0.0003409749129097144 1.0 1.001055501682674 0.9999998541161714 -0.000147683908263474
3.017 0.09418092779622311 0.9998639333216768 0.0003409763623861924 1.0 1.0010512462369514 0.9999998526603894 -0.00013591933871259787
3.017 0.09486646270186538 1.0001611084141393 0.00034097782006711156 1.0 1.001046966740706 0.9999998511669864 0.00016125724715287948
3.017 0.09555199807316894 1.000159277926387 0.00034097927809451344 1.0 1.0010426862638506 0.9999998497719613 0.00015942815442571145
3.017 0.0962375334444725 0.9995409562679073 0.00034098070312774494 1.0 1.001038502686654 0.9999998481507255 -0.00045889188281822424
3.017 0.09692306835011477 0.9995669868868686 0.00034098219410290154 1.0 1.0010341255562227 0.9999998465636127 -0.00043285967674411285
3.017 0.09760860325575704 0.9995620338752541 0.0003409836576042328 1.0 1.0010298291193036 0.9999998449360898 -0.0004378110608357355
3.017 0.0982941386270606 1.000039810371247 0.0003409851279505196 1.0 1.0010255126246193 0.9999998429446475 3.996742659939656e-05
3.017 0.09897967399836416 0.9999314856961685 0.0003409866212926669 1.0 1.001021128659105 0.9999998408969878 -6.835520081927005e-05
3.017 0.09966520890400643 0.9996919999931282 0.00034098806822178485 1.0 1.0010168809837354 0.9999998385328015 -0.00030783853967331076
3.017 0.1003507438096487 1.0007219313864129 0.0003409894894994817 1.0 1.0010127086470186 0.9999998368434873 0.0007220945429255998
3.017 0.10103627918095226 0.9998119963282363 0.00034099090750935423 1.0 1.001008545938066 0.9999998352586815 -0.0001878389304452721
3.017 0.10172181455225582 0.9996170513999009 0.00034099232451888705 1.0 1.0010043862002949 0.9999998338029998 -0.00038278240309896905
3.017 0.10240734992355938 1.0002807931365387 0.0003409937568969011 1.0 1.0010001813823304 0.9999998311528018 0.00028096198373694925
3.017 0.10309288482920165 1.0000252886784535 0.00034099519606802306 1.0 1.0009959566584319 0.9999998287420124 2.5459936441096787e-05
3.017 0.10377841973484392 1.0003547171143992 0.00034099660793622793 1.0 1.000991812117602 0.9999998269109416 0.0003548902034575807
3.017 0.10446395510614748 1.000138095826986 0.00034099802197570534 1.0 1.0009876612373985 0.999999825113106 0.00013827071388006207
3.017 0.10514949047745104 1.000550360952139 0.00034099944797039584 1.0 1.0009834752978062 0.999999823193376 0.0005505377587629035
3.017 0.1058350253830933 1.0000996560819244 0.00034100086277556843 1.0 1.0009793222391101 0.9999998208148015 9.983526712287194e-05
3.017 0.10652056028873558 1.0000681483908713 0.0003410022851054992 1.0 1.0009751471267654 0.9999998184259499 6.832996492145416e-05
3.017 0.10720609566003914 0.9998400924242847 0.000341003672041649 1.0 1.000971075942991 0.9999998168040256 -0.0001597243797408776
3.017 0.1078916310313427 1.0005131458932977 0.00034100512809944334 1.0 1.0009668018966 0.9999998144959756 0.0005133313973220144
3.017 0.10857716593698497 0.9998820683390636 0.00034100651994235554 1.0 1.000962716377799 0.9999998130762573 -0.00011774473719372569
3.017 0.10926270130828852 0.9998976948327291 0.00034100792411835855 1.0 1.0009585946910966 0.9999998108880879 -0.00010211605535881407
3.017 0.1099482362139308 1.0000260019860434 0.000341009309125166 1.0 1.0009545293051072 0.9999998087890596 2.6193196983825828e-05
3.017 0.11063377158523435 1.0004420270966257 0.0003410107319582083 1.0 1.0009503529228274 0.9999998064356914 0.00044222066093424495
3.017 0.11131930695653791 0.9996693363341101 0.0003410121624816045 1.0 1.0009461540025075 0.9999998039474557 -0.000330467613345542
3.017 0.11200484186218018 0.9999129844266708 0.00034101356289118476 1.0 1.0009420435073957 0.9999998021180929 -8.681769142215856e-05
3.017 0.11269037676782245 1.0003823261068514 0.0003410149469804243 1.0 1.0009379809490706 0.9999997996981281 0.0003825264087232716
3.017 0.11337591213912601 0.9998423037736617 0.0003410162939128238 1.0 1.0009340274846161 0.9999997973660526 -0.00015749359239092264
3.017 0.11406144751042957 0.9993381354013233 0.0003410176761879198 1.0 1.000929970316101 0.9999997954606484 -0.0006616600593251087
3.017 0.11474698241607184 0.9997891418229886 0.00034101907704873287 1.0 1.0009258586294933 0.9999997929993825 -0.00021065117639385011
3.017 0.11543251732171411 0.9997002350459987 0.00034102047112083455 1.0 1.000921766902065 0.9999997909271469 -0.00029955588114816134
3.017 0.11611805269301767 1.0000607010465858 0.00034102182401306736 1.0 1.0009177960732534 0.9999997890467102 6.091199987567908e-05
3.017 0.11680358806432123 1.000243768937552 0.0003410231814398827 1.0 1.0009138119668048 0.9999997869293695 0.00024398200818254168
3.017 0.1174891229699635 1.00018585240878 0.00034102454334999547 1.0 1.0009098147335582 0.9999997849826774 0.00018606742610272065
3.017 0.11817465834126706 0.9996726348664494 0.0003410258923005138 1.0 1.0009058555684511 0.9999997822347769 -0.00032714736832750724
3.017 0.11886019324690933 1.0001555093435364 0.0003410272677807078 1.0 1.0009018185710892 0.9999997798110916 0.0001557295324448038
3.017 0.11954572861821289 1.0001106631041174 0.0003410285984903106 1.0 1.0008979130052003 0.9999997779273392 0.0001108851767782637
3.017 0.12023126398951645 0.9992455073012255 0.0003410299761583354 1.0 1.0008938696508114 0.9999997761968978 -0.0007542688956723165
3.017 0.12091679889515872 1.0004013683789172 0.00034103133967106563 1.0 1.0008898678733378 0.9999997742218004 0.00040159415711682467
3.017 0.12160233380080099 0.9999772057191474 0.00034103267471310197 1.0 1.0008859496855909 0.9999997723079798 -2.256658883237339e-05
3.017 0.12228786917210455 0.9997563735948495 0.0003410340139230942 1.0 1.0008820192962158 0.9999997701289722 -0.00024339653412275286
3.017 0.1229734045434081 1.00010458398976 0.0003410353431305653 1.0 1.0008781182933297 0.9999997674606136 0.00010481652914640094
3.017 0.12365893944905038 0.9997780286586095 0.0003410366636170548 1.0 1.000874242915185 0.9999997658095421 -0.00022173715093254387
3.017 0.12434447435469265 1.0001208253392138 0.00034103797802706014 1.0 1.0008703854001755 0.9999997637705609 0.00012106156865288042
3.017 0.1250300097259962 1.0003151893882734 0.0003410392942778276 1.0 1.0008665225127165 0.9999997610574353 0.00031542833083808564
3.017 0.12571554509729976 0.9997680256328257 0.0003410406104668133 1.0 1.0008626598363881 0.9999997586511995 -0.0002317330183737587
3.017 0.12640108000294203 0.9999412122606894 0.0003410419166405149 1.0 1.000858826581819 0.9999997561593886 -5.854389869919263e-05
3.017 0.1270866153742456 1.000249066842884 0.0003410432405392304 1.0 1.0008549413392533 0.9999997540245936 0.00024931281829043694
3.017 0.12777215027988786 0.999458737499703 0.0003410445399232948 1.0 1.0008511280691101 0.9999997520605849 -0.0005410145608818473
3.017 0.12845768565119142 1.000223182254012 0.00034104584128417226 1.0 1.0008473090267864 0.9999997500669603 0.00022343218705167533
3.017 0.12914322102249498 0.9997381203555717 0.0003410471250519782 1.0 1.0008435416425758 0.9999997480794228 -0.0002616277238510767
3.017 0.12982875592813725 0.9998538628260658 0.00034104843959906694 1.0 1.0008396839619322 0.999999745782556 -0.00014588295649020644
3.017 0.13051429083377952 0.9997207445130253 0.00034104974531040655 1.0 1.0008358522401894 0.9999997443256288 -0.0002789998126034865
3.017 0.13119982620508308 0.9995835803823443 0.0003410510394588849 1.0 1.000832054479604 0.9999997417587634 -0.00041616137641908857
3.017 0.13188536157638664 0.9998430694707865 0.00034105234643112207 1.0 1.0008282191161386 0.9999997395321504 -0.00015667006136388384
3.017 0.1325708964820289 1.0007606217702678 0.00034105365352032695 1.0 1.0008243834388262 0.9999997372918126 0.0007608844784552371
3.017 0.13325643138767118 0.9998020493631555 0.00034105489266603547 1.0 1.0008207471701012 0.9999997352934997 -0.00019768593034419357
3.017 0.13394196675897474 1.0003091202397545 0.0003410561949546375 1.0 1.000816925637254 0.9999997329085734 0.0003093873311811324
3.017 0.1346275021302783 1.0000972043066567 0.00034105751816282105 1.0 1.000813042746317 0.9999997307625155 9.747354414124665e-05
3.017 0.13531303750158186 1.000013330427087 0.0003410588375730049 1.0 1.0008091710304274 0.9999997282974243 1.3602129662726448e-05
3.017 0.13599857240722413 1.000618836630948 0.00034106009652918814 1.0 1.0008054767404566 0.9999997268155043 0.0006191098154437746
3.017 0.1366841073128664 1.0007157997374823 0.0003410613684832239 1.0 1.000801744337192 0.9999997249618457 0.0007160747756365105
3.017 0.13736964268416996 0.9998433324272976 0.0003410626281134089 1.0 1.0007980481242902 0.9999997234978856 -0.00015639107058795787
3.017 0.13805517805547352 0.9994389224465163 0.0003410639530168694 1.0 1.0007941604053285 0.9999997219113997 -0.0005607994648834103
3.017 0.1387407129611158 1.0003932312896227 0.0003410652264549075 1.0 1.0007904237319498 0.99999971967792 0.00039351161170264604
3.017 0.13942624786675806 0.9999111583802429 0.0003410664927148372 1.0 1.0007867081490982 0.9999997172717517 -8.855889150882756e-05
3.017 0.14011178323806162 0.9999715191109292 0.0003410677646552871 1.0 1.0007829759256877 0.9999997151707536 -2.819605982440354e-05
3.017 0.14079731860936517 0.9995230571854362 0.00034106901471366567 1.0 1.0007793079374208 0.9999997137748196 -0.00047665658938333966
3.017 0.14148285351500745 0.9997746248909171 0.00034107029241327145 1.0 1.0007755588705693 0.9999997116994375 -0.00022508680852040275
3.017 0.14216838842064972 1.0006547512916046 0.0003410715573730335 1.0 1.0007718472130434 0.9999997094202432 0.0006550418713614503
3.017 0.14285392379195327 0.9994213949641251 0.0003410728111808644 1.0 1.0007681683047933 0.9999997074443123 -0.0005783124801872486
3.017 0.14353945916325683 1.0006628944937375 0.0003410741015900469 1.0 1.0007643820295296 0.9999997056443416 0.0006631888493958682
3.017 0.1442249945345604 0.9999489181755232 0.0003410753312809879 1.0 1.000760773938349 0.9999997030142742 -5.0784838750983496e-05
3.017 0.14491052944020266 1.0001417190508821 0.00034107655096066706 1.0 1.0007571952473595 0.9999997004665254 0.00014201858435669568
3.017 0.14559606434584493 0.9996911085329648 0.00034107779815681295 1.0 1.0007535358461215 0.9999996984329182 -0.00030858989995341535
3.017 0.1462815997171485 0.9998375309308631 0.0003410790516394317 1.0 1.0007498580266927 0.9999996963023747 -0.00016216537151159116
3.017 0.14696713508845205 0.99982591939991 0.0003410802851550254 1.0 1.0007462388185209 0.9999996949137187 -0.00017377551380870493
3.017 0.14765266999409432 0.9998631469130048 0.0003410815191878217 1.0 1.00074261811904 0.9999996927003199 -0.00013654578731503442
3.017 0.1483382048997366 1.0000821824445056 0.0003410827827236792 1.0 1.000738910883594 0.9999996909352129 8.249150929273696e-05
3.017 0.14902374027104015 0.999930983902934 0.00034108401093107616 1.0 1.0007353073287706 0.9999996888452191 -6.87049422850583e-05
3.017 0.1497092756423437 1.0001075696090567 0.0003410852716106535 1.0 1.0007316085277105 0.9999996867250212 0.00010788288403551505
3.017 0.15039481054798598 0.9998581216996002 0.0003410864899161196 1.0 1.0007280340771683 0.9999996847492307 -0.00014156304963053312
3.017 0.15108034545362825 1.000330712406441 0.0003410877465645389 1.0 1.0007243471569702 0.9999996821044256 0.0003310303020153116
3.017 0.1517658808249318 0.9999011187669679 0.00034108896548605853 1.0 1.0007207709508614 0.9999996797941891 -9.85610272212778e-05
3.1716848977664647 -0.19031616235344773 1.000991110124934 0.0002862323235496292 1.0 1.0042232504176956 0.9999936747122559 0.0009974354126781604
3.1716848977664647 -0.18963062698214417 1.0004996770663799 0.0002862355065681079 1.0 1.0042120831757233 0.999993721592504 0.0005059554738758854
3.1716848977664647 -0.1889450920765019 0.9997612460745838 0.000286238707426389 1.0 1.00420085359538 0.9999937610291608 -0.00023251495457699
3.1716848977664647 -0.18825955717085963 1.0004332206108861 0.00028624189726680747 1.0 1.0041896629188871 0.9999938034130744 0.00043941719781170896
3.1716848977664647 -0.18757402179955607 1.0009243235419347 0.00028624505752659164 1.0 1.004178576263855 0.999993842480454 0.0009304810614807479
3.1716848977664647 -0.1868884864282525 1.000449546415072 0.0002862482390992288 1.0 1.0041674150874889 0.9999938818753807 0.0004556645396912584
3.1716848977664647 -0.18620295152261024 1.0008454655586265 0.0002862514284186989 1.0 1.0041562269837094 0.999993915158493 0.0008515504001335161
3.1716848977664647 -0.18551741661696797 0.9996305656685633 0.0002862545900206655 1.0 1.004145136358746 0.9999939520195429 -0.0003633863509795443
3.1716848977664647 -0.1848318812456644 0.9999933540318025 0.0002862577509196851 1.0 1.0041340484445607 0.9999939926842385 -6.386524360468826e-07
3.1716848977664647 -0.18414634587436085 0.9999186287852534 0.00028626087541943056 1.0 1.0041230884536987 0.9999940303404186 -7.540155516516656e-05
3.1716848977664647 -0.18346081096871858 0.9996990137510974 0.00028626399721824795 1.0 1.0041121381759812 0.9999940721097119 -0.00029505835861454166
3.1716848977664647 -0.1827752760630763 1.000294876716568 0.00028626713986912083 1.0 1.0041011149971109 0.9999941122423157 0.000300764474252313
3.1716848977664647 -0.18208974069177275 1.0000204142792906 0.00028627025077487155 1.0 1.0040902034059673 0.9999941476829283 2.6266596362289896e-05
3.1716848977664647 -0.1814042053204692 0.9999630975930137 0.0002862733557961598 1.0 1.004079312691223 0.999994185245622 -3.108765260828594e-05
3.1716848977664647 -0.18071866994916563 0.9999315586547367 0.0002862764728643223 1.0 1.004068379960262 0.9999942221766163 -6.266352187955793e-05
3.1716848977664647 -0.18003313504352336 0.9997226727486838 0.00028627957568207933 1.0 1.0040574974472811 0.9999942592567495 -0.00027158650806569096
3.1716848977664647 -0.1793476001378811 0.9999311943525034 0.00028628265870666724 1.0 1.0040466845885272 0.9999942969389368 -6.31025864333834e-05
3.1716848977664647 -0.17866206476657753 0.9998570697218383 0.0002862857310798917 1.0 1.0040359093181768 0.999994333292533 -0.00013726357069465678
3.1716848977664647 -0.17797652939527397 0.9997802246574453 0.0002862888248905837 1.0 1.0040250590971367 0.9999943698855764 -0.00021414522813112402
3.1716848977664647 -0.1772909944896317 0.9997859353923129 0.0002862919125011996 1.0 1.0040142308540192 0.9999944045072223 -0.00020846911490945974
3.1716848977664647 -0.17660545958398943 1.0000593507572544 0.00028629496836494344 1.0 1.0040035141770762 0.9999944363123138 6.491444494061138e-05
3.1716848977664647 -0.17591992421268587 1.0001131466415016 0.0002862980354153737 1.0 1.0039927584993236 0.9999944687897829 0.00011867785171870704
3.1716848977664647 -0.17523438884138232 1.0003142971554024 0.0002863010870584835 1.0 1.0039820570814029 0.9999945030598957 0.00031979409550675353
3.1716848977664647 -0.17454885393574004 1.0001824929124745 0.0002863041383229173 1.0 1.003971357219498 0.9999945368290157 0.00018795608345878456
3.1716848977664647 -0.17386331903009777 0.9998709416387264 0.00028630719228508897 1.0 1.0039606481258074 0.9999945725709983 -0.00012363093227196753
3.1716848977664647 -0.17317778365879422 0.9992016365876438 0.00028631023646718146 1.0 1.00394997355453 0.9999946007994058 -0.0007929642117620039
3.1716848977664647 -0.17249224828749066 0.9998603467086434 0.0002863132940000462 1.0 1.003939252396613 0.9999946331697315 -0.0001342864610880401
3.1716848977664647 -0.1718067129161871 1.0001509195590919 0.0002863163156450597 1.0 1.003928657303459 0.9999946655606554 0.00015625399843643972
3.1716848977664647 -0.17112117801054483 0.9999984540310625 0.00028631933721873156 1.0 1.0039180626840776 0.999994703680703 3.7503503594882304e-06
3.1716848977664647 -0.17043564310490256 0.9996735471381775 0.0002863223496118573 1.0 1.003907500477268 0.9999947379407577 -0.0003211908025801957
3.1716848977664647 -0.169750107733599 1.000036425977945 0.0002863253683183195 1.0 1.0038969163572615 0.9999947750590912 4.1650918853886054e-05
3.1716848977664647 -0.16906457236229544 1.0001937220288113 0.000286328372652044 1.0 1.0038863828522029 0.999994807955985 0.00019891407282623952
3.1716848977664647 -0.16837903745665317 0.9992996710871711 0.00028633135865946 1.0 1.0038759138201065 0.9999948357378138 -0.0006951646506426767
3.1716848977664647 -0.1676935025510109 1.0000783888733473 0.0002863343527681521 1.0 1.0038654166039314 0.9999948685186787 8.352035466863139e-05
3.1716848977664647 -0.16700796717970734 1.0002362293315192 0.00028633729525597386 1.0 1.0038551005821907 0.999994895835001 0.00024133349651822567
3.1716848977664647 -0.16632243180840378 0.9999779449653008 0.000286340247651975 1.0 1.0038447500366108 0.9999949244038269 -1.6979438526076862e-05
3.1716848977664647 -0.1656368969027615 0.9999659117709762 0.0002863432535452831 1.0 1.0038342121588044 0.9999949546678525 -2.9042896876330104e-05
3.1716848977664647 -0.16495136153145795 1.0000749838987701 0.0002863461854396055 1.0 1.0038239339152766 0.9999949873555267 7.999654324342131e-05
3.1716848977664647 -0.16426582662581568 0.9996294516311005 0.0002863491351749268 1.0 1.003813593339558 0.9999950113402202 -0.0003655597091196672
3.1716848977664647 -0.16358029125451212 1.0000705662705685 0.00028635208622453817 1.0 1.003803248369652 0.9999950453011038 7.552096946461528e-05
3.1716848977664647 -0.16289475588320856 0.999458465302984 0.00028635504240104385 1.0 1.0037928856410816 0.9999950760878951 -0.0005366107849110735
3.1716848977664647 -0.1622092209775663 0.9995522634414896 0.0002863580223205322 1.0 1.0037824398992163 0.999995109212689 -0.00044284577119935165
3.1716848977664647 -0.16152368607192402 1.0004705542123706 0.0002863609553549009 1.0 1.0037721587196775 0.9999951399488282 0.00047541426354247296
3.1716848977664647 -0.16083815070062046 0.9999796672801664 0.00028636387622680594 1.0 1.0037619203825796 0.99999516959288 -1.5502312713633337e-05
3.1716848977664647 -0.1601526153293169 0.9997584799861352 0.0002863667805721379 1.0 1.003751740182062 0.9999951996898264 -0.00023671970369121276
3.1716848977664647 -0.15946708042367463 0.9997810361297971 0.00028636966658984416 1.0 1.0037416244273825 0.9999952317039277 -0.00021419557413060453
3.1716848977664647 -0.15878154551803236 0.999541572475928 0.00028637255818453474 1.0 1.0037314893293467 0.9999952624874429 -0.0004536900115148512
3.1716848977664647 -0.1580960101467288 1.0000568591573897 0.00028637545963267904 1.0 1.003721319900476 0.9999952920181165 6.156713927318869e-05
3.1716848977664647 -0.15741047477542525 0.9998767154540736 0.00028637834485444 1.0 1.0037112075485957 0.9999953177917881 -0.00011860233771443518
3.1716848977664647 -0.15672493986978298 1.0008308853137562 0.0002863812062733904 1.0 1.0037011788239198 0.9999953470898892 0.0008355382238669495
3.1716848977664647 -0.15603940449847942 1.000235978844274 0.0002863840968071226 1.0 1.0036910482609913 0.9999953784175317 0.0002406004267423434
3.1716848977664647 -0.15535386959283715 0.9998890464603271 0.00028638697608865285 1.0 1.0036809573373857 0.9999954094569868 -0.00010636299665978122
3.1716848977664647 -0.1546683342215336 0.999606840182998 0.0002863898445100329 1.0 1.0036709046767487 0.9999954389071961 -0.00038859872419816366
3.1716848977664647 -0.15398279885023003 0.9999513844097286 0.00028639271044198503 1.0 1.0036608609416595 0.9999954745165708 -4.409010684214287e-05
3.1716848977664647 -0.15329726394458776 0.9997885174142307 0.0002863955584283665 1.0 1.0036508802964315 0.99999550198063 -0.0002069845663993375
3.1716848977664647 -0.1526117290389455 0.9999051216439719 0.0002863984554167489 1.0 1.0036407281294584 0.9999955313939789 -9.040975000695894e-05
3.1716848977664647 -0.15192619366764193 1.0002624091014336 0.00028640126733572966 1.0 1.003630874274971 0.9999955619202463 0.0002668471811873019
3.1716848977664647 -0.15124065829633837 0.9997925817324749 0.0002864040822662096 1.0 1.0036210100610385 0.9999955933864807 -0.00020301165400582466
3.1716848977664647 -0.1505551233906961 1.0000846065966211 0.00028640695017650996 1.0 1.003610960392095 0.9999956178738132 8.898872280793668e-05
3.1716848977664647 -0.14986958848505383 0.9997590234842701 0.0002864097721494292 1.0 1.0036010718923751 0.9999956468285083 -0.00023662334423812936
3.1716848977664647 -0.14918405311375027 1.000157774740095 0.0002864125710225406 1.0 1.003591264529365 0.9999956726882895 0.00016210205180544612
3.1716848977664647 -0.1484985177424467 0.9998945054058578 0.000286415374406566 1.0 1.0035814415520725 0.9999957035697277 -0.00010119816386988667
3.1716848977664647 -0.14781298283680444 0.9996588737730088 0.0002864182022872788 1.0 1.0035715329339063 0.9999957349141104 -0.000336861141101652
3.1716848977664647 -0.14712744746550088 1.000016916437415 0.00028642102190100865 1.0 1.0035616534772438 0.999995758767541 2.115766987409451e-05
3.1716848977664647 -0.1464419125598586 0.9997561929032797 0.00028642383340381764 1.0 1.0035518026335684 0.9999957827756141 -0.00023958987233441142
3.1716848977664647 -0.14575637718855505 0.9995145537873443 0.00028642661584646204 1.0 1.003542053800265 0.9999958104694273 -0.00048125668208298666
3.1716848977664647 -0.1450708418172515 0.999705818706774 0.0002864293827420217 1.0 1.0035323596270416 0.9999958375617481 -0.00029001885497415003
3.1716848977664647 -0.14438530691160922 1.0001220935478856 0.0002864321796096989 1.0 1.0035225606330058 0.999995864753832 0.00012622879405366216
3.1716848977664647 -0.14369977200596695 0.9997854878132532 0.0002864349542609764 1.0 1.0035128396645505 0.9999958931412736 -0.00021040532802041323
3.1716848977664647 -0.1430142366346634 1.0000450363218454 0.00028643773159463764 1.0 1.003503109486988 0.9999959199286191 4.911639322624506e-05
3.1716848977664647 -0.14232870126335984 0.9997620521700588 0.0002864404779718462 1.0 1.003493487948551 0.999995948731379 -0.00023389656132022374
3.1716848977664647 -0.14164316635771756 1.0003493835719446 0.0002864432386146735 1.0 1.0034838166185065 0.9999959752425787 0.0003534083293659229
3.1716848977664647 -0.1409576314520753 0.9999851940033884 0.0002864459919199875 1.0 1.0034741711795658 0.9999960036831043 -1.0809679715895193e-05
3.1716848977664647 -0.14027209608077174 1.0001235053285307 0.0002864487387912974 1.0 1.0034645484651399 0.9999960315614653 0.00012747376706534475
3.1716848977664647 -0.13958656070946818 1.0005438893942804 0.000286451462975917 1.0 1.0034550054079643 0.9999960604671498 0.000547828927130567
3.1716848977664647 -0.13890102533816462 0.9999493808314956 0.0002864541723934554 1.0 1.0034455142612027 0.9999960895878397 -4.670875634404936e-05
3.1716848977664647 -0.13821549043252235 0.999885710208908 0.0002864569025764523 1.0 1.0034359505542132 0.9999961163876193 -0.00011040617871127534
3.1716848977664647 -0.13752995552688008 1.000038074564995 0.00028645961581668397 1.0 1.0034264463775664 0.9999961427628242 4.193180217082482e-05
3.1716848977664647 -0.13684442015557652 0.9997696347074855 0.00028646235047406017 1.0 1.0034168673612365 0.999996165084834 -0.00022653037734854387
3.1716848977664647 -0.13615888478427296 0.9994636070292444 0.0002864650664329787 1.0 1.0034073540232793 0.9999961905250075 -0.0005325834957631281
3.1716848977664647 -0.1354733498786307 1.0000113334660858 0.00028646775383324853 1.0 1.0033979408968179 0.9999962140884268 1.5119377659078559e-05
3.1716848977664647 -0.13478781497298842 0.9997683513714876 0.00028647045826968185 1.0 1.003388468276273 0.9999962385903612 -0.00022788721887367913
3.1716848977664647 -0.13410227960168486 1.0006256896736565 0.00028647314495031074 1.0 1.0033790580247068 0.9999962656160587 0.000629424057597805
3.1716848977664647 -0.1334167442303813 0.999863526136003 0.0002864758532889497 1.0 1.0033695720933755 0.9999962889010198 -0.00013276276501672513
3.1716848977664647 -0.13273120932473903 1.000124192993159 0.00028647852808842325 1.0 1.0033602038087046 0.9999963143686733 0.00012787862448571108
3.1716848977664647 -0.13204567441909676 1.0000579574941326 0.0002864812002402462 1.0 1.0033508449719104 0.9999963402960442 6.161719808839283e-05
3.1716848977664647 -0.1313601390477932 1.0000922629880822 0.0002864838777611538 1.0 1.0033414675057646 0.9999963625210991 9.590046698304544e-05
3.1716848977664647 -0.13067460367648964 1.0002311221066245 0.0002864865527608904 1.0 1.0033320990445385 0.9999963880956798 0.0002347340109446483
3.1716848977664647 -0.12998906830518608 1.0005579459380367 0.00028648918955860646 1.0 1.0033228645467507 0.9999964144502957 0.0005615314877409627
3.1716848977664647 -0.1293035333995438 1.000218862786762 0.00028649185229087567 1.0 1.0033135393944068 0.9999964365686909 0.00022242621807122553
3.1716848977664647 -0.12861799849390154 1.0000267259165425 0.0002864945094295006 1.0 1.0033042340043534 0.9999964599976243 3.026591891819308e-05
3.1716848977664647 -0.12793246312259798 1.0004490564879993 0.00028649715524183515 1.0 1.0032949684508596 0.9999964850968819 0.00045257139111742894
3.1716848977664647 -0.12724692775129443 0.9997991510255374 0.00028649980572701544 1.0 1.0032856867047917 0.9999965093800388 -0.00019735835450140904
3.1716848977664647 -0.12656139284565215 0.9995092180133572 0.0002865024693996698 1.0 1.0032763589504663 0.999996530238441 -0.00048731222508380245
3.1716848977664647 -0.12587585794000988 1.0001069549001649 0.00028650511418596276 1.0 1.0032670975047508 0.9999965518302008 0.00011040306996412674
3.1716848977664647 -0.12519032256870632 0.9997880441107028 0.00028650772881320594 1.0 1.0032579418373062 0.9999965763230669 -0.0002085322123641653
3.1716848977664647 -0.12450478719740277 1.000638005322915 0.0002865103619874626 1.0 1.0032487213924788 0.9999966022432378 0.0006414030796770831
3.1716848977664647 -0.1238192522917605 1.000462434819873 0.0002865129742608193 1.0 1.0032395743026765 0.9999966200308125 0.00046581478906049245
3.1716848977664647 -0.12313371738611822 1.000351628051668 0.00028651554998345645 1.0 1.003230555361533 0.9999966410042316 0.00035498704743641696
3.1716848977664647 -0.12244818201481467 1.00000808502583 0.00028651815028382194 1.0 1.0032214505254966 0.9999966604537405 1.142457208946901e-05
3.1716848977664647 -0.12176264664351111 0.9995176531406055 0.00028652075512264444 1.0 1.0032123299639486 0.9999966835506057 -0.00047903041000019186
3.1716848977664647 -0.12107711127220755 0.9997147377627709 0.0002865233559576848 1.0 1.0032032235866624 0.9999967052525934 -0.0002819674898225655
3.1716848977664647 -0.12039157636656528 1.000590078819157 0.0002865259183163013 1.0 1.0031942520896362 0.9999967270822 0.0005933517369570707
3.1716848977664647 -0.11970604146092301 1.0003400209612394 0.0002865285035792296 1.0 1.0031852005611586 0.9999967455728562 0.0003432753883831907
3.1716848977664647 -0.11902050608961945 1.0005271119615535 0.00028653107100279416 1.0 1.0031762116535523 0.9999967666860697 0.0005303452754837901
3.1716848977664647 -0.11833497071831589 0.9999490952385179 0.0002865336149700529 1.0 1.0031673050286265 0.9999967902753435 -4.769503682555687e-05
3.1716848977664647 -0.11764943581267362 1.000153455921511 0.00028653617850509774 1.0 1.0031583300553588 0.9999968118716945 0.00015664404981652336
3.1716848977664647 -0.11696390090703135 1.0000233203746818 0.00028653873294238764 1.0 1.0031493870931993 0.9999968343479629 2.6486026718841593e-05
3.1716848977664647 -0.11627836553572779 1.000176319269702 0.0002865412954826833 1.0 1.0031404159230135 0.9999968548482631 0.00017946442143890184
3.1716848977664647 -0.11559283016442423 0.9997117734661604 0.0002865438438097481 1.0 1.003131494670902 0.9999968759492225 -0.0002851024830621274
3.1716848977664647 -0.11490729525878196 1.0004385345222735 0.000286546405828175 1.0 1.0031225256476595 0.9999968983811474 0.0004416361411261338
3.1716848977664647 -0.11422176035313969 1.0002567227542936 0.00028654893272684056 1.0 1.0031136797275322 0.9999969160271007 0.00025980672719283504
3.1716848977664647 -0.11353622498183613 0.9999368200866345 0.0002865514390128942 1.0 1.0031049061201325 0.999996937793696 -6.011770706149111e-05
3.1716848977664647 -0.11285068961053257 1.000110562793096 0.00028655398301316684 1.0 1.0030960006457508 0.9999969558360293 0.00011360695706663648
3.1716848977664647 -0.11216515423922901 0.9999373612038248 0.0002865565164497099 1.0 1.00308713230768 0.9999969758346243 -5.961463079950935e-05
3.1716848977664647 -0.11147961933358674 0.9997618018401728 0.0002865590335534206 1.0 1.0030783212982641 0.9999969951636996 -0.00023519332352672784
3.1716848977664647 -0.11079408442794447 1.0002989556892827 0.0002865615351578915 1.0 1.0030695646966086 0.9999970148973808 0.00030194079190193346
3.1716848977664647 -0.11010854905664091 1.000246243096916 0.00028656402791121663 1.0 1.0030608392295253 0.9999970328783648 0.00024921021855106584
3.1716848977664647 -0.10942301368533736 0.9999374584162969 0.0002865665242796879 1.0 1.003052101260357 0.9999970540846642 -5.9595668367329324e-05
3.1716848977664647 -0.10873747877969508 1.0003924548265173 0.00028656901530039694 1.0 1.0030433821615605 0.9999970738860606 0.0003953809404566577
3.1716848977664647 -0.10805194387405281 0.9997705935912099 0.0002865715002905907 1.0 1.0030346843218727 0.9999970950505462 -0.0002265014593363368
3.1716848977664647 -0.10736640850274926 0.9995325917151342 0.0002865739751090024 1.0 1.0030260222348726 0.9999971137266831 -0.0004645220115488957
3.1716848977664647 -0.1066808731314457 1.0001624269673401 0.00028657644358895705 1.0 1.0030173824820763 0.9999971335654476 0.00016529340189253006
3.1716848977664647 -0.10599533822580343 0.9997544836521811 0.00028657888790416236 1.0 1.0030088274532774 0.9999971519613697 -0.0002426683091886206
3.1716848977664647 -0.10530980332016115 1.0000683529341379 0.0002865813400826637 1.0 1.003000245049822 0.9999971731410913 7.117979304660516e-05
3.1716848977664647 -0.1046242679488576 0.9998680201492778 0.0002865838148397212 1.0 1.0029915837723646 0.9999971945006548 -0.00012917435137704825
3.1716848977664647 -0.10393873257755404 0.9999713488082705 0.00028658626973782607 1.0 1.002982992146044 0.9999972121935385 -2.586338526799903e-05
3.1716848977664647 -0.10325319720625048 0.999771295970072 0.00028658871843239403 1.0 1.002974422377429 0.9999972291873694 -0.0002259332172974693
3.1716848977664647 -0.10256766230060821 1.0004181291478538 0.00028659115441360484 1.0 1.0029658972474305 0.9999972495560965 0.00042087959175729495
3.1716848977664647 -0.10188212739496594 0.9999987306201668 0.0002865935785696345 1.0 1.0029574136455317 0.9999972654167901 1.4652033766271444e-06
3.1716848977664647 -0.10119659202366238 1.0002007390305303 0.0002865960076419717 1.0 1.0029489129824243 0.9999972839052155 0.00020345512531483312
3.1716848977664647 -0.10051105665235882 0.9998474335677399 0.00028659844434336467 1.0 1.0029403857658201 0.9999973034961833 -0.00014986992844345792
3.1716848977664647 -0.09982552174671655 0.9998052093941932 0.0002866008818116732 1.0 1.0029318560104676 0.9999973212015587 -0.0001921118073655581
3.1716848977664647 -0.09913998684107428 1.000240482369846 0.0002866032902432729 1.0 1.0029234280096155 0.999997338328741 0.00024314404110503673
3.1716848977664647 -0.09845445146977072 0.9994700796808532 0.0002866056812677187 1.0 1.0029150610630044 0.999997354418365 -0.0005272747375117959
3.1716848977664647 -0.09776891609846716 0.9995800702472083 0.0002866080821895195 1.0 1.0029066596229053 0.99999737202588 -0.00041730177867171925
3.1716848977664647 -0.09708338119282489 0.9998313306090207 0.0002866104825827545 1.0 1.0028982601731036 0.9999973911438984 -0.0001660605348776656
3.1716848977664647 -0.09639784582152133 1.0002916294752002 0.00028661288128941606 1.0 1.0028898667654984 0.9999974054901555 0.00029422398504475034
3.1716848977664647 -0.09571231091587906 0.9998808414025787 0.00028661527968170514 1.0 1.002881474598389 0.999997420614746 -0.00011657921216723377
3.1716848977664647 -0.0950267755445755 1.000162792017242 0.00028661766383478507 1.0 1.0028731323946165 0.99999743859776 0.0001653534194819839
3.1716848977664647 -0.09434124017327195 0.9994830130012483 0.0002866200504894889 1.0 1.0028647815766096 0.9999974562262177 -0.0005144432249694075
3.1716848977664647 -0.09365570526762967 0.999504785165348 0.0002866224155968414 1.0 1.0028565062891952 0.9999974729937359 -0.00049268782838785
3.1716848977664647 -0.0929701703619874 0.9998219733634084 0.0002866247951083671 1.0 1.0028481807407568 0.9999974894067101 -0.00017551604330168225
3.1716848977664647 -0.09228463499068384 0.9996625128322403 0.0002866271774640058 1.0 1.0028398453796814 0.9999975048437334 -0.0003349920114931182
3.1716848977664647 -0.09159909961938029 1.0001014593420001 0.00028662953600363264 1.0 1.00283159348231 0.9999975202273312 0.00010393911466888284
3.1716848977664647 -0.09091356471373802 1.0003680969663604 0.0002866319036227623 1.0 1.0028233099547803 0.9999975405463132 0.0003705564200472411
3.1716848977664647 -0.09022802980809574 0.9998876711714317 0.0002866342465870875 1.0 1.0028151128210894 0.9999975581378469 -0.00010988696641511808
3.1716848977664647 -0.08954249443679219 0.9999734666598603 0.0002866365889003783 1.0 1.0028069180990689 0.9999975741221285 -2.4107462268219138e-05
3.1716848977664647 -0.08885695906548863 1.0001080632796997 0.0002866389311669319 1.0 1.0027987236744857 0.9999975890418902 0.00011047423780952137
3.1716848977664647 -0.08817142415984636 1.0001808291518937 0.00028664128554379295 1.0 1.0027904870169266 0.9999976052488853 0.0001832239030084004
3.1716848977664647 -0.0874858887885428 0.9997795327548602 0.0002866436212628547 1.0 1.0027823157663502 0.9999976213784374 -0.00021808862357719505
3.1716848977664647 -0.08680035388290053 0.9997900720811893 0.0002866459648134112 1.0 1.0027741172520064 0.9999976400390803 -0.00020756795789100835
3.1716848977664647 -0.08611481851159697 1.0003773848988218 0.00028664828514036355 1.0 1.0027660001135759 0.9999976508038357 0.0003797340949860395
3.1716848977664647 -0.08542928314029341 1.0002225188207357 0.0002866506188863928 1.0 1.0027578361640956 0.9999976659804652 0.00022485284027040642
3.1716848977664647 -0.08474374823465114 0.9995756840447277 0.0002866529328784705 1.0 1.0027497414494682 0.9999976781607919 -0.0004219941160641394
3.1716848977664647 -0.08405821332900887 1.000485256318314 0.0002866552366541779 1.0 1.0027416826031625 0.9999976932525076 0.000487563065806329
3.1716848977664647 -0.08337267795770531 0.9996139500235994 0.00028665753173018826 1.0 1.002733654318099 0.9999977052742137 -0.0003837552506142927
3.1716848977664647 -0.08268714258640175 0.9996665630023925 0.00028665984216683527 1.0 1.0027255724306443 0.9999977210402354 -0.00033115803784289355
3.1716848977664647 -0.08200160768075948 0.9999307515474992 0.0002866621444880844 1.0 1.0027175190603728 0.9999977324638758 -6.698091637657999e-05
3.1716848977664647 -0.08131607277511721 0.9997898305639699 0.00028666442816126144 1.0 1.002709531047639 0.9999977454433905 -0.00020791487942062314
3.1716848977664647 -0.08063053740381365 1.0000999745471084 0.00028666671063339266 1.0 1.002701547363188 0.9999977608577354 0.00010221368937302078
3.1716848977664647 -0.07994500203251009 1.000379871388848 0.00028666898521116505 1.0 1.0026935914182842 0.9999977741126302 0.00038209727621785206
3.1716848977664647 -0.07925946712686782 1.0000478393651557 0.00028667127116706434 1.0 1.0026855958025354 0.9999977889794048 5.005038575089937e-05
3.1716848977664647 -0.07857393175556426 1.0000144792795267 0.00028667354292258095 1.0 1.0026776499819672 0.9999977994022219 1.6679877304803803e-05
3.1716848977664647 -0.07788839684992199 0.9999027125240212 0.0002866758030996968 1.0 1.0026697447836401 0.9999978097227211 -9.509719869993383e-05
3.1716848977664647 -0.07720286147861843 1.0001435879645741 0.0002866780800323618 1.0 1.0026617811071223 0.9999978216027771 0.0001457663617970839
3.1716848977664647 -0.07651732610731488 1.0001008547724666 0.0002866803432893125 1.0 1.0026538653874075 0.9999978345163069 0.00010302025615971377
3.1716848977664647 -0.0758317912016726 1.0000801116396387 0.0002866825951465344 1.0 1.0026459896621767 0.9999978465898229 8.226504981578842e-05
3.1716848977664647 -0.07514625629603033 1.0001711737217125 0.0002866848583461512 1.0 1.0026380743923131 0.9999978607240018 0.0001733129977107284
3.1716848977664647 -0.07446072092472678 0.9997612058082374 0.0002866871026759741 1.0 1.0026302252407087 0.9999978739230159 -0.00023666811477851546
3.1716848977664647 -0.07377518555342322 1.0001817933730779 0.0002866893378198401 1.0 1.0026224083375241 0.9999978830135957 0.0001839103594821756
3.1716848977664647 -0.07308965064778095 0.999529667177472 0.0002866915668577675 1.0 1.002614612909847 0.9999978953836873 -0.00046822820621528205
3.1716848977664647 -0.07240411574213867 0.9998542681871129 0.0002866937977651154 1.0 1.0026068110657733 0.9999979112789751 -0.00014364309186221114
3.1716848977664647 -0.07171858037083512 0.9996078483564024 0.00028669602826954563 1.0 1.0025990107521543 0.9999979221908994 -0.00039007383449707334
3.1716848977664647 -0.07103304499953156 1.0001474988187142 0.00028669825438331747 1.0 1.0025912259141534 0.9999979329421207 0.00014956587659353815
3.1716848977664647 -0.070347509628228 1.0002578959590736 0.0002867004768225082 1.0 1.002583454046951 0.9999979434993189 0.000259952459754631
3.1716848977664647 -0.06966197472258573 0.9992468498373428 0.0002867026822694308 1.0 1.0025757417208023 0.9999979549580545 -0.0007511051207117481
3.1716848977664647 -0.06897643981694346 1.0001983516555493 0.0002867048952274245 1.0 1.0025680032481117 0.9999979645018682 0.00020038715368109195
3.1716848977664647 -0.0682909044456399 0.9998468830979902 0.0002867071015734194 1.0 1.0025602880157842 0.9999979758159467 -0.00015109271795654688
3.1716848977664647 -0.06760536907433634 1.000055363861 0.00028670930332564364 1.0 1.0025525889654971 0.9999979850395722 5.7378821427755966e-05
3.1716848977664647 -0.06691983416869407 0.9999599505039658 0.00028671150269260476 1.0 1.0025448983740133 0.9999979942877729 -3.8043783807117926e-05
3.1716848977664647 -0.0662342992630518 0.9998966126996082 0.00028671368894367963 1.0 1.0025372537621715 0.9999980050554574 -0.00010139235584927242
3.1716848977664647 -0.06554876389174824 1.0000573460117952 0.00028671588284619605 1.0 1.0025295825129126 0.9999980131052723 5.9332906522935325e-05
3.1716848977664647 -0.06486322852044468 1.0000780380110301 0.0002867180583663851 1.0 1.002521975655642 0.9999980214450243 8.001656600586937e-05
3.1716848977664647 -0.06417769361480241 0.9997484397528559 0.0002867202373594118 1.0 1.002514356771066 0.9999980290126624 -0.00024958925980655966
3.1716848977664647 -0.06349215870916014 0.9999408957878991 0.00028672240175747884 1.0 1.002506789032645 0.999998038670968 -5.71428830689058e-05
3.1716848977664647 -0.06280662333785658 1.000163642772492 0.00028672455566316313 1.0 1.0024992580938787 0.9999980507966765 0.00016559197581555996
3.1716848977664647 -0.062121087966553024 1.0000334502386665 0.0002867267246929821 1.0 1.0024916743892671 0.9999980593613206 3.539087734594215e-05
3.1716848977664647 -0.061435552595249465 1.000375562984134 0.0002867288742303308 1.0 1.0024841589505042 0.9999980690740965 0.00037749391003749633
3.1716848977664647 -0.060750017689607194 1.000037196649328 0.000286731013551475 1.0 1.0024766793425908 0.9999980770524398 3.9119596888181896e-05
3.1716848977664647 -0.06006448278396492 0.9998554311057016 0.0002867331501730233 1.0 1.0024692092845475 0.999998084498713 -0.00014265339301133828
3.1716848977664647 -0.059378947412661365 1.00017013584157 0.000286735293255742 1.0 1.0024617167487873 0.9999980935040202 0.0001720423375497493
3.1716848977664647 -0.058693412041357806 1.0004378341041111 0.00028673747316262027 0.9999795936453538 1.0024540955851933 0.9999774774392743 0.00046035666483679183
3.1716848977664647 -0.058007877135715535 0.9997342263721551 0.0002867395823281445 0.9997159802155521 1.0024467218504582 0.9997134323293143 2.079404284083264e-05
3.1716848977664647 -0.057322342230073264 0.9990092078235726 0.00028674167345807937 0.9992970414865915 1.0024394112760209 0.9992941029381818 -0.0002848951146091627
3.1716848977664647 -0.056636806858769706 0.9984089874855624 0.00028674382877460483 0.9987702690764227 1.0024318764173348 0.9987669846280839 -0.0003579971425214934
3.1716848977664647 -0.05595127148746615 0.9983378671643917 0.00028674590077071044 0.9981580821346624 1.0024246329486801 0.9981544507869023 0.0001834163774893094
3.1716848977664647 -0.05526573658182388 0.99761005382304 0.00028674798075271885 0.9974751033251043 1.0024173616674812 0.9974711735437745 0.000138880279265563
3.1716848977664647 -0.054580201676181606 0.9962872283789973 0.0002867500671197816 0.996732338523293 1.002410068171136 0.9967281378869427 -0.0004409095079453973
3.1716848977664647 -0.05389466630487805 0.9966720829652819 0.00028675212262600357 0.9959386332810479 1.0024028826615283 0.9959341916108077 0.0007378913544742183
3.1716848977664647 -0.05320913093357449 0.9952096392516332 0.000286754190314508 0.9951017563976109 1.0023956546697945 0.9950970980491745 0.000112541202458738
3.1716848977664647 -0.05252359556227093 0.9949794422880788 0.00028675626285742587 0.9942284602097272 1.0023884098131546 0.994223618806801 0.0007558234812777842
3.1716848977664647 -0.05183806065662866 0.9939072108132355 0.0002867583247897674 0.9933247808635739 1.0023812021511538 0.9933197929839724 0.0005874178292630816
3.1716848977664647 -0.05115252575098639 0.9923100137341484 0.0002867604056884312 0.992396483417783 1.002373928295828 0.9923913646561613 -8.135092201289051e-05
3.1716848977664647 -0.05046699037968283 0.9917257024928485 0.0002867624430063375 0.9914491493435528 1.0023668068808635 0.9914439336083521 0.0002817688844963806
3.1716848977664647 -0.04978145500837927 0.9903921119174777 0.00028676446851456965 0.9904878509150453 1.0023597268467521 0.9904825692108176 -9.045729333989616e-05
3.1716848977664647 -0.049095920102737 0.9892504471249036 0.000286766558079231 0.9895187039627314 1.002352423012312 0.9895133657576959 -0.0002629186327922639
3.1716848977664647 -0.04841038519709473 0.9883979765716657 0.0002867685223588385 0.9885463567180596 1.0023455571945163 0.9885409999660485 -0.00014302339438276856
3.1716848977664647 -0.04772484982579117 0.9876305538698611 0.00028677052893473905 0.9875763638137828 1.0023385436340693 0.9875709887077986 5.956516206251372e-05
3.1716848977664647 -0.04703931445448761 0.9870562347944053 0.0002867724930179359 0.9866144473817441 1.0023316786929086 0.9866090718286202 0.000447162965785064
3.1716848977664647 -0.04635377954884534 0.9856154027747623 0.00028677462328736286 0.9856670298207748 1.0023242329973783 0.9856616761269532 -4.627335219087314e-05
3.1716848977664647 -0.04566824464320307 0.9849048283489338 0.00028677666427274405 0.9847395682023652 1.0023170994702766 0.9847342249438553 0.00017060340507846217
3.1716848977664647 -0.04498270927189951 0.9839684286473224 0.00028677863859392 0.9838390277743412 1.002310199040439 0.9838337190107695 0.0001347096365528211
3.1716848977664647 -0.044297173900595954 0.9827455570846388 0.0002867807304644949 0.9829740154224561 1.002302887868559 0.9829687427487991 -0.00022318566416024144
3.1716848977664647 -0.043611638529292396 0.9821820848325268 0.0002867827628350863 0.9821521663049533 1.0022957847536687 0.9821469574461792 3.512738634758872e-05
3.1716848977664647 -0.042926103623650125 0.9816800357885339 0.00028678488963976414 0.9813850834516695 1.002288351700392 0.981379930660825 0.0003001051277089495
3.1716848977664647 -0.042240568718007854 0.9803314282522837 0.0002867868525127151 0.9806861115375827 1.0022814916763798 0.9806810376348406 -0.00034960938255690355
3.1716848977664647 -0.041555033346704295 0.9800014186739263 0.0002867889130953684 0.9800741028057312 1.00227429026879 0.980069129842656 -6.771116872972271e-05
3.1716848977664647 -0.04086949797540074 0.9793882756661977 0.00028679113283463684 0.9795805810430575 1.0022665327500069 0.9795756567381492 -0.0001873810719514868
3.1716848977664647 -0.040183963069758466 0.9794575134111052 0.0002867935644183406 0.9793029591600187 1.002258035017595 0.9792979463499774 0.00015956706112785213
3.1716848977664647 -0.039498428164116195 0.9794976797701964 0.0002867955469056357 0.9791999602184277 1.0022511068632276 0.9791953426115511 0.0003023371586453605
3.1716848977664647 -0.03881289279281264 0.9791158733505415 0.00028679768959075395 0.9791084812820826 1.0022436189767858 0.9791041649078369 1.1708442704594368e-05
3.1716848977664647 -0.03812735742150908 0.9789046826042718 0.00028679985132744015 0.979025438206801 1.0022360646255906 0.9790213664583997 -0.00011668385412788584
3.1716848977664647 -0.03744182251586681 0.9784991517657718 0.0002868019592408104 0.9789490850882036 1.0022286984736775 0.9789452177942777 -0.00044606602850583155
3.1716848977664647 -0.036756287610224536 0.9790557727607365 0.0002868039219661095 0.9788780043433409 1.0022218397821767 0.9788743042227288 0.0001814685380077119
3.1716848977664647 -0.03607075223892098 0.9783486454175793 0.0002868061624979171 0.978812683660367 1.0022140104179442 0.9788091018281506 -0.00046045641057135267
3.1716848977664647 -0.03538521686761742 0.9783205704417561 0.0002868080999092497 0.9787513669557782 1.0022072403832691 0.9787478811466493 -0.00042731070489321343
3.1716848977664647 -0.03469968149631386 0.9791134872526743 0.00028681007367727877 0.9786937518611102 1.0022003433988496 0.9786903385552966 0.00042314869737769545
3.1716848977664647 -0.03401414659067159 0.9789312213333279 0.00028681207633278 0.978639924573263 1.0021933455692715 0.9786365618971802 0.00029465943614770396
3.1716848977664647 -0.03332861168502932 0.977821634778832 0.00028681402183132866 0.9785893636872748 1.002186547555399 0.9785860355312628 -0.0007644007524307828
3.1716848977664647 -0.03264307631372576 0.9783551072784784 0.0002868159711490464 0.9785417169158112 1.0021797362889768 0.9785384109433843 -0.00018330366490593164
3.1716848977664647 -0.0319575409424222 0.9782966875637005 0.0002868179288345636 0.9784966674140976 1.00217289587714 0.9784933538147037 -0.0001966662510032302
3.1716848977664647 -0.03127200603677993 0.9785906635884452 0.00028681975995087074 0.9784539992543907 1.0021664977993627 0.9784506803144706 0.00013998327397457544
3.1716848977664647 -0.03058647113113766 0.9786807159201137 0.0002868217352081361 0.9784138065228292 1.0021595961722791 0.9784104729233117 0.0002702429968020059
3.1716848977664647 -0.029900935759834102 0.9787135704121052 0.0002868236661620268 0.9783757686630715 1.0021528494348246 0.9783723994976109 0.00034117091449425985
3.1716848977664647 -0.029215400388530544 0.9782514766092816 0.0002868255733896395 0.9783397532860718 1.0021461856859686 0.9783363444850118 -8.486787573025456e-05
3.1716848977664647 -0.028529865482888273 0.9783578763214548 0.0002868274227745383 0.9783053718916835 1.002139724121017 0.978301911783066 5.5964538388741936e-05
3.1716848977664647 -0.027844330111584714 0.9783329349328783 0.0002868293579025723 0.9782729653750947 1.0021329630673774 0.9782694413832924 6.349354958590236e-05
3.1716848977664647 -0.027158795205942443 0.9781273368342217 0.0002868313220589289 0.9782423813063335 1.0021261006863258 0.9782387891994563 -0.00011145236523457669
3.1716848977664647 -0.026473259834638885 0.9787711175842815 0.0002868332160421569 0.9782132233240212 1.002119483565571 0.9782095656798182 0.0005615519044632755
3.1716848977664647 -0.025787724463335326 0.977790794601968 0.0002868351754142714 0.978185615287811 1.0021126380837757 0.9781818827075976 -0.00039108810562960006
3.1716848977664647 -0.025102189557693055 0.9782529058456098 0.0002868371188199247 0.9781593161344313 1.0021058484765795 0.9781555058627821 9.739998282765061e-05
3.1716848977664647 -0.024416654652050784 0.978500884415675 0.0002868390361577563 0.9781342607381216 1.0020991500317642 0.9781303637628431 0.00037052065283182944
3.1716848977664647 -0.023731119280747226 0.9776803686512359 0.00028684093305676234 0.9781102875183644 1.002092523080508 0.9781063028631329 -0.00042593421189707215
3.1716848977664647 -0.023045583909443668 0.9777695031132569 0.0002868428654930408 0.9780875207763344 1.0020857720673964 0.9780834480240892 -0.0003139449108322534
3.1716848977664647 -0.022360049003801397 0.9783501849417234 0.00028684479785417733 0.9780660850020387 1.0020790214077506 0.9780619330045869 0.00028825193713655217
3.1716848977664647 -0.021674514098159126 0.9778453997453231 0.00028684663031589924 0.9780455699259905 1.002072619828457 0.9780413355106399 -0.00019593576531673484
3.1716848977664647 -0.020988978726855567 0.9780917668068594 0.0002868485751248969 0.9780262165041376 1.0020658258611297 0.9780218904688456 6.987633801380788e-05
3.1716848977664647 -0.02030344335555201 0.9778228748152509 0.00028685047986213354 0.9780077634155253 1.0020591719692031 0.9780033549900939 -0.00018048017484306733
3.1716848977664647 -0.019617908449909738 0.9777434450372429 0.0002868523147876037 0.9779901876582463 1.002052762036975 0.9779856918049905 -0.00024224676774764475
3.1716848977664647 -0.01893237307860618 0.9780173628665444 0.00028685416628702 0.9779733108263265 1.002046294290217 0.9779687398008058 4.862306573860664e-05
3.1716848977664647 -0.01824683817296391 0.977511853104834 0.00028685594527565574 0.9779572834103625 1.002040079920254 0.9779526277485922 -0.000440774643758135
3.1716848977664647 -0.01756130280166035 0.9783997611444502 0.0002868578518642126 0.9779422426185398 1.002033419903324 0.9779375070551019 0.0004622540893483018
3.1716848977664647 -0.01687576743035679 0.9780784922090049 0.0002868597251357286 0.9779278573862931 1.002026876354338 0.9779230418487512 0.00015545036025366166
3.1716848977664647 -0.01619023252471452 0.9777966054153626 0.000286861525702933 0.9779140227326732 1.0020205868502747 0.9779091272146422 -0.00011252179927956352
3.1716848977664647 -0.01550469761907225 0.9781265754733847 0.0002868634418942978 0.9779012688985423 1.0020138935498557 0.9778962811722117 0.0002302943011729397
3.1716848977664647 -0.014819162247768691 0.978108403795146 0.0002868653083437147 0.97788922464165 1.0020073740851698 0.9778841638131772 0.0002242399819687435
3.1716848977664647 -0.014133626876465133 0.9776451783049777 0.0002868672665012413 0.9778779323763607 1.0020005343773661 0.9778728019900365 -0.0002276236850587976
3.1716848977664647 -0.013448091970822862 0.9778222608024815 0.00028686917631810924 0.9778673320072089 1.001993863610061 0.9778621218882908 -3.986108580933401e-05
3.1716848977664647 -0.01276255706518059 0.9783186345022892 0.00028687105535032264 0.9778571977230326 1.0019873004566433 0.977851912136713 0.00046672236557621094
3.1716848977664647 -0.012077021693877033 0.9777308649632039 0.0002868729536638729 0.9778476878837136 1.0019806700439629 0.9778423303047666 -0.00011146534156269983
3.1716848977664647 -0.011391486322573474 0.9774617803341673 0.00028687481454054575 0.9778388821161919 1.0019741704756457 0.977833461913491 -0.0003716815793236572
3.1716848977664647 -0.010705951416931203 0.977741716437011 0.00028687673290315313 0.9778306330134207 1.001967470211868 0.9778251411392479 -8.342470223687837e-05
3.1716848977664647 -0.010020416045627645 0.9777438637561564 0.0002868786527406026 0.9778228650360522 1.0019607648866231 0.9778173060502588 -7.344229410244374e-05
3.1716848977664647 -0.009334881139985374 0.9777788111642288 0.0002868805669973341 0.9778158094470926 1.0019540791422417 0.9778102002539337 -3.138908970490295e-05
3.1716848977664647 -0.008649345768681815 0.9780185122255305 0.0002868823875999856 0.9778091021436519 1.001947720577436 0.9778034378473055 0.00021507437822498865
3.1716848977664647 -0.007963810397378257 0.9781782925913967 0.0002868841976603007 0.97780293374822 1.0019413989123822 0.9777972083798265 0.0003810842115701263
3.1716848977664647 -0.007278275491735986 0.9781625235082776 0.00028688610058386354 0.9777973720296687 1.0019347530069422 0.9777915934743625 0.0003709300339150845
3.1716848977664647 -0.006592740586093715 0.9774532366343871 0.00028688794419784246 0.9777921817147548 1.0019283143225919 0.9777863605686319 -0.00033312393424478337
3.1716848977664647 -0.005907205214790157 0.9779019641973682 0.0002868897221118094 0.9777873334361455 1.0019221051690161 0.9777814811543314 0.00012048304303680091
3.1716848977664647 -0.005221669843486598 0.9779496542434999 0.00028689153874473166 0.9777831829541431 1.0019157608735734 0.9777773007601439 0.00017235348335598033
3.1716848977664647 -0.004536134937844327 0.9775862405176126 0.0002868933575407106 0.9777793561266663 1.0019094091044953 0.9777734358182616 -0.00018719530064903456
3.1716848977664647 -0.003850600032202056 0.9774953768808684 0.00028689514007718543 0.977776079128124 1.0019031840423847 0.9777701293565588 -0.0002747524756904207
3.1716848977664647 -0.003165064660898498 0.977444018172781 0.0002868969940268569 0.9777733638577714 1.0018967096696392 0.9777673821070894 -0.00032336393430831833
3.1716848977664647 -0.0024795292895949395 0.9774084420989428 0.00028689876524978526 0.9777708957913561 1.001890524273817 0.9777648926971435 -0.0003564505982006638
3.1716848977664647 -0.001793993918291381 0.9782186737350792 0.00028690052545795713 0.9777688492616254 1.0018843774189607 0.9777628301271843 0.0004558436078948569
3.1716848977664647 -0.00110845901264911 0.9778672716902616 0.00028690235175433737 0.9777673901696244 1.0018779998560001 0.9777613550001993 0.00010591669006221327
3.1716848977664647 -0.000422924107006839 0.9774608302765198 0.00028690414834155816 0.9777663001819424 1.0018717261188592 0.9777602494319166 -0.000299419155396885
3.1716848977664647 0.0002626112642967193 0.9780754691843608 0.00028690594326934046 0.9777656499880083 1.0018654582549904 0.9777595944659265 0.0003158747184343058
3.1716848977664647 0.0009481466356002777 0.9781564962168924 0.00028690768310080176 0.9777654168484785 1.0018593828615907 0.9777593578649837 0.00039713835190868796
3.1716848977664647 0.0016336815412425487 0.9777579871640517 0.00028690944590918573 0.97776563758146 1.0018532273092209 0.9777595805272848 -1.5933632331321945e-06
3.1716848977664647 0.0023192164468848198 0.9779499462387733 0.0002869112230547963 0.9777662779223749 1.001847021769241 0.9777602314958753 0.00018971474289797285
3.1716848977664647 0.003004751818188378 0.9773740682769766 0.00028691299327559346 0.9777673505664564 1.0018408404861516 0.9777613158488743 -0.00038724757189767534
3.1716848977664647 0.0036902871894919365 0.977400056662837 0.0002869147367452041 0.9777687982743879 1.0018347526878044 0.9777627751846766 -0.00036271852183955566
3.1716848977664647 0.0043758220951342075 0.9779209340055652 0.0002869165412030561 0.9777708294754766 1.0018284520103382 0.97776482952089 0.00015610448467517912
3.1716848977664647 0.0050613570007764785 0.9772687538501115 0.0002869183182371821 0.9777732836677332 1.0018222471665394 0.9777673071451931 -0.0004985532950816385
3.1716848977664647 0.005746892372080037 0.9776884643133015 0.00028692003639195116 0.9777759962789063 1.001816247984003 0.9777700554846526 -8.159117135109195e-05
3.1716848977664647 0.006432427743383595 0.9780912472428874 0.00028692181920715316 0.9777792507453196 1.0018100231062943 0.9777733412614524 0.00031790598143499604
3.1716848977664647 0.007117963114687154 0.978051167497938 0.0002869236000384723 0.9777830540085657 1.0018038052327392 0.9777771885555426 0.0002739789423953365
3.1716848977664647 0.007803498020329425 0.9779064100360273 0.0002869253505466998 0.9777871947520398 1.001797693309202 0.977781372542754 0.0001250374932733056
3.1716848977664647 0.008489032925971696 0.9776426128911293 0.0002869271454137576 0.9777920134694748 1.001791426583634 0.9777862284930263 -0.00014361560189701805
3.1716848977664647 0.009174568297275254 0.9780931085183656 0.0002869289159057716 0.9777972082741156 1.0017852450396274 0.9777914710197737 0.00030163749859191125
3.1716848977664647 0.009860103668578812 0.978077270830683 0.00028693062244381445 0.9778027646377774 1.0017792868584585 0.9777970741372438 0.00028019669343914977
3.1716848977664647 0.010545638574221083 0.9776708694757978 0.0002869323733361055 0.9778088988874833 1.0017731738931968 0.9778032587173532 -0.00013238924155534182
3.1716848977664647 0.011231173479863354 0.9782061975065891 0.0002869341209776059 0.9778155768032578 1.0017670723519556 0.9778099947802403 0.00039620272634877107
3.1716848977664647 0.011916708851166913 0.9784869862616746 0.0002869357804960444 0.9778226431129704 1.001761278543582 0.9778171245804571 0.0006698616812175207
3.1716848977664647 0.012602244222470471 0.9776421401753294 0.00028693746966251246 0.9778303835504998 1.0017553812950886 0.977824928350312 -0.00018278817498262878
3.1716848977664647 0.013287779128112742 0.977488287323629 0.00028693914554157613 0.9778386284032945 1.0017495305044366 0.9778332361131383 -0.00034494878950930286
3.1716848977664647 0.013973314033755013 0.9783417372958428 0.00028694081509734434 0.9778474075323854 1.001743701857486 0.977842085706615 0.000499651589227823
3.1716848977664647 0.014658849405058572 0.9776270983740869 0.0002869425136060973 0.9778569022600431 1.0017377722013172 0.9778516517343248 -0.00022455336023785577
3.1716848977664647 0.01534438477636213 0.9776192186929683 0.0002869442184220556 0.9778670232332128 1.0017318205966832 0.9778618482692157 -0.00024262957624743287
3.1716848977664647 0.01602992014766569 0.9776979903490864 0.0002869458255025667 0.9778775798312522 1.0017262102565314 0.9778724798168892 -0.00017448946780274088
3.1716848977664647 0.01671545505330796 0.9783312224522641 0.00028694749364802856 0.9778888671041329 1.001720386804267 0.9778838548286688 0.00044736762359531834
3.1716848977664647 0.01740098995895023 0.9775767693476688 0.00028694916054051626 0.9779009084426961 1.0017145677937342 0.977895971834252 -0.0003192024865832366
3.1716848977664647 0.01808652533025379 0.9779765689584373 0.00028695079613970034 0.9779136133017907 1.001708858091751 0.97790876327175 6.780568668729448e-05
3.1716848977664647 0.018772060701557347 0.9778231640667474 0.00028695257056298405 0.9779274575502381 1.0017026638432807 0.9779226952194293 -9.953115268190871e-05
3.1716848977664647 0.019457595607199618 0.9777267481825734 0.000286954331393326 0.9779417972344397 1.0016965171214816 0.9779371205382086 -0.00021037235563514667
3.1716848977664647 0.02014313051284189 0.9779714793568982 0.00028695603934439135 0.9779568361003701 1.0016905550631905 0.9779522447930475 1.9234563850667463e-05
3.1716848977664647 0.020828665884145448 0.9784935573311936 0.0002869577871475509 0.9779728181971993 1.0016844539640202 0.977968309609151 0.0005252477220425433
3.1716848977664647 0.021514201255449006 0.9781126407681298 0.00028695949161218606 0.9779896603148722 1.0016785042192748 0.9779852383370466 0.00012740243108311233
3.1716848977664647 0.022199736161091277 0.9781892443644201 0.0002869611487285939 0.9780071888295057 1.001672719819916 0.9780028624554926 0.00018638190892750206
3.1716848977664647 0.022885271066733548 0.9777541618471214 0.0002869628325844857 0.9780257034747734 1.0016668421510355 0.9780214635007456 -0.0002673016536242079
3.1716848977664647 0.023570806438037106 0.9784726222978225 0.00028696452385902735 0.9780449612905728 1.001660938656044 0.9780408159749344 0.0004318063228880842
3.1716848977664647 0.024256341809340665 0.9777531833057894 0.0002869662933149238 0.9780654743320745 1.0016547623388408 0.9780614046798354 -0.0003082213740459583
3.1716848977664647 0.024941877180644223 0.9776514438184336 0.0002869679352671591 0.9780868383975462 1.0016490311435613 0.978082857658667 -0.0004314138402333745
3.1716848977664647 0.025627412086286494 0.978253622639391 0.00028696961308836554 0.9781095684645171 1.0016431748162387 0.9781056671077254 0.00014795553166557784
3.1716848977664647 0.026312946991928765 0.9778733976709939 0.0002869713326661877 0.9781335471430307 1.0016371728111844 0.9781297483453903 -0.0002563506743964439
3.1716848977664647 0.026998482363232323 0.9786400505635143 0.0002869729671669137 0.9781585485512392 1.0016314678254417 0.9781548380443311 0.00048521251918320907
3.1716848977664647 0.027684017734535882 0.9786131470657267 0.0002869746181338001 0.9781848115877076 1.0016257054329467 0.9781811719822835 0.00043197508344317015
3.1716848977664647 0.028369552640178153 0.9778732750890544 0.00028697623950599553 0.978212370612145 1.0016200463997398 0.9782088083596124 -0.0003355332705580194
3.1716848977664647 0.029055087545820424 0.9785345280647627 0.0002869778759066015 0.9782414960294838 1.001614334978099 0.9782380153589982 0.0002965127057644734
3.1716848977664647 0.029740622917123982 0.9779918756039773 0.0002869794207903835 0.978271987214697 1.0016089430313955 0.9782685730679704 -0.00027669746399316963
3.1716848977664647 0.03042615828842754 0.9782630398212877 0.00028698112994582294 0.9783043540050944 1.001602977812102 0.9783009879041964 -3.7948082908689784e-05
3.1716848977664647 0.03111169319406981 0.9781258717916016 0.00028698291218810323 0.9783386956462208 1.0015967575840004 0.9783353857718537 -0.00020951398025215173
3.1716848977664647 0.03179722809971208 0.9781379102048161 0.0002869846158672625 0.978374619523865 1.001590811622344 0.9783713650318707 -0.0002334548270546133
3.1716848977664647 0.03248276347101564 0.9785317358578608 0.00028698631027154124 0.9784126385913107 1.001584898100702 0.9784094171749275 0.00012231868293333115
3.1716848977664647 0.0331682988423192 0.9786000187107725 0.00028698793744891493 0.9784527604510795 1.0015792192686976 0.9784495669529302 0.00015045175784234033
3.1716848977664647 0.03385383421362276 0.9786748321084695 0.00028698969461953114 0.9784953719164028 1.0015730868339556 0.9784921943995304 0.00018263770893911513
3.1716848977664647 0.03453936911926503 0.9785618316043307 0.0002869913646173037 0.978540340508762 1.0015672586975366 0.9785371637471605 2.4667857170257435e-05
3.1716848977664647 0.0352249040249073 0.9784640022115527 0.0002869929560902331 0.9785878734375361 1.0015617046686123 0.9785846740408399 -0.0001206718292872111
3.1716848977664647 0.03591043939621086 0.9789224895005061 0.0002869945593556521 0.9786383513885089 1.0015561095477512 0.9786351228534313 0.00028736664707473825
3.1716848977664647 0.036595974767514416 0.9787899451840539 0.00028699609825569164 0.9786921024554964 1.0015507391098046 0.978688834115953 0.00010111106810095638
3.1716848977664647 0.03728150967315669 0.9789675910402111 0.0002869977160160215 0.9787495954191229 1.0015450935281027 0.9787462504759761 0.00022134056423506188
3.1716848977664647 0.03796704457879896 0.9783111644604701 0.0002869992968922226 0.9788108002703244 1.001539576724334 0.9788073503695384 -0.000496185909068303
3.1716848977664647 0.03865257995010252 0.9787438377664505 0.0002870007255821014 0.9788759668901095 1.0015345910593898 0.9788723841981837 -0.0001285464317332119
3.1716848977664647 0.039338115321406075 0.9789838837391586 0.0002870024445940112 0.978946834638321 1.0015285923303805 0.9789430756980567 4.0808041101847436e-05
3.1716848977664647 0.040023650227048346 0.9789867553651141 0.0002870039498176219 0.9790230643044748 1.0015233397041192 0.9790190949673971 -3.2339602282993596e-05
3.1716848977664647 0.040709185598351905 0.9797151539943335 0.0002870054339731895 0.9791058665610659 1.0015181606508166 0.9791016456704967 0.0006135083238367756
3.1716848977664647 0.041394720503994176 0.9789436844097983 0.000287006747665767 0.9791970277630297 1.0015135764834247 0.9791924987825128 -0.000248814372714512
3.1716848977664647 0.042080255875297734 0.9793065909767671 0.0002870082295068044 0.979299641262499 1.001508405607594 0.9792947325799218 1.1858396845254582e-05
3.1716848977664647 0.04276579124660129 0.979943270361368 0.0002870096026472412 0.9795681082137293 1.0015036140895512 0.9795632727017871 0.0003799976595808552
3.1716848977664647 0.04345132615224356 0.9795442297879403 0.00028701118218910413 0.9800573175862634 1.0014981023987792 0.9800524339491795 -0.0005082041612392008
3.1716848977664647 0.044136861057885834 0.9810266578923332 0.000287012811308095 0.9806663792758323 1.0014924177759552 0.9806614172861003 0.0003652406062328861
3.1716848977664647 0.04482239642918939 0.9815102840931229 0.00028701435302197205 0.98136293905383 1.0014870382026273 0.981357905641884 0.00015237845123894367
3.1716848977664647 0.04550793180049295 0.9825900736471215 0.00028701591871729197 0.9821282292858204 1.0014815750088935 0.98212311962253 0.0004669540245915149
3.1716848977664647 0.04619346670613522 0.982675610985601 0.00028701753288115124 0.9829486209858876 1.0014759427558813 0.9829434298202849 -0.00026781883468396384
3.1716848977664647 0.04687900161177749 0.9836030902609657 0.0002870189494656579 0.9838124549105287 1.001470999962707 0.9838072301045377 -0.00020413984357203763
3.1716848977664647 0.04756453698308105 0.9847040264692314 0.000287020572870291 0.9847120119231125 1.0014653355859517 0.9847067504209459 -2.7239517145227765e-06
3.1716848977664647 0.04825007235438461 0.9857497342866935 0.0002870221559493164 0.9856388359341153 1.0014598119748486 0.9856335430427734 0.00011619124392014957
3.1716848977664647 0.04893560726002688 0.9862933128613434 0.00028702363405847117 0.9865856994580571 1.0014546546750984 0.9865804042384678 -0.00028709137712445987
3.1716848977664647 0.04962114263133044 0.9871010043190388 0.00028702517874831953 0.9875472444195091 1.0014492651241 0.9875419549142058 -0.0004409505951670223
3.1716848977664647 0.05030667753697271 0.988291267219847 0.000287026873487685 0.9885170897088135 1.0014433521046275 0.9885118319011585 -0.0002205646813115969
3.1716848977664647 0.05099221290827627 0.9897039332878734 0.00028702846588472174 0.9894894531783522 1.0014377962256262 0.9894842477087831 0.00021968557909035624
3.1716848977664647 0.05167774827957983 0.9904194372312145 0.0002870300039803719 0.9904587517056087 1.0014324298628876 0.9904536151989387 -3.4177967724202674e-05
3.1716848977664647 0.0523632831852221 0.9915975050053075 0.00028703158589059394 0.9914203864587997 1.0014269106926101 0.9914153335154379 0.0001821714898696536
3.1716848977664647 0.05304881809086437 0.992095216316429 0.00028703312266054206 0.9923682402483516 1.0014215490717375 0.9923633110980813 -0.00026809478165223943
3.1716848977664647 0.05373435346216793 0.993152429608974 0.00028703469781338496 0.9932971512051009 1.0014160535967584 0.9932923466177053 -0.00013991700873128288
3.1716848977664647 0.054419888833471486 0.9946129553161231 0.00028703627284096657 0.9942016567482296 1.0014105586191047 0.9941969956117606 0.00041595970436258956
3.1716848977664647 0.05510542373911376 0.9951236162884339 0.00028703783073736147 0.9950759661715801 1.0014051234682917 0.9950714845443259 5.213174410800825e-05
3.1716848977664647 0.05579095864475603 0.9953235954112944 0.0002870393833910963 0.9959140448218529 1.0013997066666436 0.9959097739218495 -0.000586178510555091
3.1716848977664647 0.056476494016059586 0.9969793903975891 0.00028704092122210876 0.9967091475048437 1.0013943416353503 0.9967051108785587 0.00027427951903036263
3.1716848977664647 0.057162029387363145 0.9969602852490269 0.0002870424610686303 0.9974535753899196 1.0013889696301497 0.9974498143818183 -0.0004895291327914331
3.1716848977664647 0.057847564293005416 0.9983573762712817 0.00028704396620961076 0.9981385096961847 1.00138371875658 0.9981350474532498 0.00022232881803196936
3.1716848977664647 0.058533099664308974 0.9986017188654125 0.0002870454866882206 0.9987530172441981 1.0013784144316724 0.9987499020987884 -0.00014818323337595363
3.1716848977664647 0.059218634569951245 0.9990989751029522 0.0002870469231086143 0.9992825985326071 1.0013734034029504 0.9992798412460582 -0.00018086614310597326
3.1716848977664647 0.0599041699412548 0.9999169167103816 0.0002870484161664581 0.9997052808150403 1.0013681948446365 0.9997029222966811 0.00021399441370051342
3.1716848977664647 0.06058970531255836 1.0001111784022088 0.0002870498941206072 0.9999750764019733 1.0013630390291888 0.9999731517581034 0.00013802664410533794
3.1716848977664647 0.06127524021820063 0.9997742219103052 0.0002870513718071746 1.0 1.0013578842002724 0.9999982892643353 -0.000224067354030133
3.1716848977664647 0.061960775123842904 1.0000292174842662 0.00028705284091023407 1.0 1.0013527593670652 0.9999982871465429 3.0930337723278356e-05
3.1716848977664647 0.06264631049514646 0.9999825942888401 0.0002870543214108595 1.0 1.001347594827548 0.9999982820994402 -1.5687810600129026e-05
3.1716848977664647 0.06333184586645002 0.9996710955954282 0.0002870557948369903 1.0 1.0013424550194034 0.9999982800043051 -0.0003271844088769127
3.1716848977664647 0.06401738077209229 1.000432017946662 0.0002870572678000512 1.0 1.0013373168793422 0.9999982794372689 0.0004337385093929891
3.1716848977664647 0.06470291567773456 1.0000921978723214 0.0002870587617525056 1.0 1.001332105575799 0.9999982704294323 9.392744288905241e-05
3.1716848977664647 0.06538845104903812 0.9998508704378349 0.00028706023637785187 1.0 1.0013269617435443 0.9999982669324811 -0.0001473964946461237
3.1716848977664647 0.06607398642034168 0.9996460475821634 0.0002870617287024734 1.0 1.0013217562259509 0.9999982626691841 -0.00035221508702076854
3.1716848977664647 0.06675952179164524 1.0002035434256527 0.0002870632006842478 1.0 1.0013166217211729 0.9999982535320179 0.00020528989363477468
3.1716848977664647 0.06744505669728751 1.000235426290379 0.00028706469213342643 1.0 1.0013114193647217 0.999998244941753 0.00023718134862593665
3.1716848977664647 0.06813059160292978 1.0001725811809727 0.00028706614620645454 1.0 1.00130634743288 0.9999982409347633 0.00017434024620943678
3.1716848977664647 0.06881612697423334 1.0005059947767125 0.0002870676244656067 1.0 1.0013011911904268 0.999998237411895 0.0005077573648175626
3.1716848977664647 0.0695016623455369 1.0004751402063552 0.0002870690752830181 1.0 1.0012961307177835 0.999998233342007 0.0004769068643482033
3.1716848977664647 0.07018719725117917 1.0002063395410914 0.0002870705268585157 1.0 1.001291067652114 0.999998226458683 0.0002081130824084232
3.1716848977664647 0.07087273215682144 0.999875549780184 0.0002870719739606304 1.0 1.0012860202404792 0.9999982230379778 -0.0001226732577938039
3.1716848977664647 0.071558267528125 0.9997701111651363 0.0002870734060967276 1.0 1.0012810250795805 0.9999982167561131 -0.000228105590976857
3.1716848977664647 0.07224380289942856 0.999771232887579 0.0002870748365920862 1.0 1.0012760356911825 0.999998205815144 -0.00022697292756501675
3.1716848977664647 0.07292933780507083 1.0001678016457618 0.0002870762606396378 1.0 1.0012710688413151 0.99999819673131 0.00016960491445183745
3.1716848977664647 0.0736148727107131 0.9999091228413431 0.00028707770060223123 1.0 1.001266046532435 0.9999981925540562 -8.906971271305242e-05
3.1716848977664647 0.07430040808201666 1.0001221567762306 0.0002870791515728273 1.0 1.0012609858807493 0.9999981895271546 0.00012396724907604018
3.1716848977664647 0.07498594345332021 0.9997554650416582 0.0002870805778380532 1.0 1.001256011445568 0.9999981854850382 -0.00024272044337991794
3.1716848977664647 0.07567147882462377 0.9995931931431353 0.0002870819904240782 1.0 1.0012510847685336 0.9999981811075053 -0.00040498796436994056
3.1716848977664647 0.07635701373026604 1.0002604918935163 0.00028708343709958866 1.0 1.0012460392478348 0.9999981774545826 0.0002623144389336529
3.1716848977664647 0.07704254863590831 0.9999055910975713 0.00028708487533081874 1.0 1.0012410232283704 0.9999981693829567 -9.257828538544732e-05
3.1716848977664647 0.07772808400721187 1.000494783344087 0.00028708629716953674 1.0 1.001236064429337 0.9999981637808143 0.0004966195632726267
3.1716848977664647 0.07841361937851543 1.0001207679419437 0.0002870877177367769 1.0 1.001231110113757 0.9999981547729541 0.00012261316898964925
3.1716848977664647 0.0790991542841577 1.0000561220506659 0.00028708912989429874 1.0 1.001226185176182 0.9999981463531431 5.797569752274967e-05
3.1716848977664647 0.07978468918979997 0.9999448568292973 0.00028709052499057986 1.0 1.001221319787721 0.9999981417108013 -5.3284881503912196e-05
3.1716848977664647 0.08047022456110353 1.0001817665204953 0.0002870919225484216 1.0 1.0012164458619959 0.9999981332900563 0.00018363323043901758
3.1716848977664647 0.08115575993240709 0.9999560751177615 0.00028709332759077193 1.0 1.0012115458821877 0.9999981276032132 -4.205248545163798e-05
3.1716848977664647 0.08184129483804936 0.9993470326087899 0.00028709473845373945 1.0 1.001206625651673 0.9999981200666083 -0.000651087457818389
3.1716848977664647 0.08252682974369163 1.0006330979247986 0.00028709614785480374 1.0 1.0012017105676696 0.9999981164445066 0.0006349814802919518
3.1716848977664647 0.08321236511499519 1.0000250867748557 0.00028709756647446173 1.0 1.0011967633838754 0.9999981093607793 2.69774140764234e-05
3.1716848977664647 0.08389790048629875 1.0002337870950975 0.00028709895545475064 1.0 1.001191919609479 0.9999981026672755 0.0002356844278219583
3.1716848977664647 0.08458343585760231 0.9999896275469021 0.00028710035356449586 1.0 1.0011870440453696 0.9999980966980458 -8.4691511437196e-06
3.1716848977664647 0.08526897076324458 0.9998297710567665 0.0002871017500503401 1.0 1.0011821741916185 0.9999980901059852 -0.00016831904921865704
3.1716848977664647 0.08595450566888685 1.0000734368990076 0.0002871031528253406 1.0 1.0011772824538892 0.9999980838401593 7.535305884831534e-05
3.1716848977664647 0.08664004104019041 0.999702439979191 0.0002871045146069035 1.0 1.001172533713639 0.9999980816285187 -0.00029564164932771586
3.1716848977664647 0.08732557641149397 1.0001314425629022 0.00028710589961698546 1.0 1.0011677040182032 0.9999980757524104 0.00013336681049180843
3.1716848977664647 0.08801111131713624 0.9997976901517782 0.00028710727581261877 1.0 1.001162905105955 0.999998068507835 -0.00020037835605679621
3.1716848977664647 0.08869664622277851 1.0002952782915802 0.00028710865902088794 1.0 1.0011580817864012 0.9999980612442347 0.00029721704734542165
3.1716848977664647 0.08938218159408207 0.9994265262494 0.0002871100170443518 1.0 1.001153346332793 0.9999980530183492 -0.0005715267689492265
3.1716848977664647 0.09006771696538562 1.0002895477330425 0.00028711138908086084 1.0 1.0011485620609233 0.9999980437673256 0.0002915039657168661
3.1716848977664647 0.0907532518710279 1.0004510031954084 0.0002871127603166446 1.0 1.0011437806268564 0.9999980400312107 0.0004529631641976284
3.1716848977664647 0.09143878677667017 1.0003286987823308 0.00028711412743654573 1.0 1.0011390135901432 0.9999980300272547 0.00033066875507603566
3.1716848977664647 0.09212432214797373 1.000347282531092 0.00028711548581598125 1.0 1.0011342770756906 0.9999980187239278 0.0003492638071641574
3.1716848977664647 0.09280985751927728 1.000320515057039 0.0002871168396138684 1.0 1.0011295565811669 0.9999980091584589 0.00032250589857996115
3.1716848977664647 0.09349539289058084 1.0000709524213987 0.0002871182145869554 1.0 1.0011247622973947 0.999998001185839 7.295123555961514e-05
3.1716848977664647 0.09418092779622311 0.9999887877271582 0.00028711956457566623 1.0 1.0011200551743213 0.9999979928756199 -9.205148461699508e-06
3.1716848977664647 0.09486646270186538 1.0000437016172115 0.00028712094293890364 1.0 1.0011152491609872 0.9999979856896177 4.571592759372578e-05
3.1716848977664647 0.09555199807316894 1.0002457016942472 0.00028712230897941975 1.0 1.0011104861594755 0.999997976407603 0.0002477252866441848
3.1716848977664647 0.0962375334444725 1.0001243598742713 0.00028712364282696236 1.0 1.0011058354495979 0.9999979689027025 0.00012639097156874612
3.1716848977664647 0.09692306835011477 0.9996747661384152 0.00028712498113004595 1.0 1.0011011692480667 0.9999979610804887 -0.0003231949420734459
3.1716848977664647 0.09760860325575704 1.0006260909433402 0.0002871263418987489 1.0 1.0010964247612648 0.9999979486044672 0.0006281423388729834
3.1716848977664647 0.0982941386270606 1.0001657904678523 0.0002871276729007499 1.0 1.001091784103222 0.999997940942517 0.00016784952533521746
3.1716848977664647 0.09897967399836416 1.0002977883578663 0.00028712902762106766 1.0 1.0010870607933182 0.9999979344218615 0.0002998539360048458
3.1716848977664647 0.09966520890400643 1.000205927441415 0.0002871303511213339 1.0 1.0010824463769517 0.9999979289880528 0.00020799845336216816
3.1716848977664647 0.1003507438096487 0.9999585264759469 0.00028713167439908 1.0 1.0010778327789358 0.9999979230509526 -3.939657500573457e-05
3.1716848977664647 0.10103627918095226 1.0005163087554676 0.000287133015925008 1.0 1.0010731556021775 0.9999979162539965 0.000518392501471121
3.1716848977664647 0.10172181455225582 1.0004197807577064 0.00028713435348525586 1.0 1.0010684922951165 0.9999979092017662 0.00042187155594020087
3.1716848977664647 0.10240734992355938 1.000100387786796 0.000287135698830222 1.0 1.001063801891024 0.9999979033668931 0.00010248441990290402
3.1716848977664647 0.10309288482920165 1.000325842755999 0.0002871370139257224 1.0 1.001059216991002 0.9999978947742394 0.00032794798175950213
3.1716848977664647 0.10377841973484392 0.9999227349843358 0.0002871383410314259 1.0 1.0010545902616295 0.9999978886600995 -7.515367576371723e-05
3.1716848977664647 0.10446395510614748 0.9997685808283497 0.00028713965011291576 1.0 1.001050026412527 0.9999978778842251 -0.00022929705587537708
3.1716848977664647 0.10514949047745104 1.000239558442218 0.0002871409706262284 1.0 1.0010454227508356 0.9999978645844715 0.00024169385774641672
3.1716848977664647 0.1058350253830933 0.9999020210019379 0.00028714230326393095 1.0 1.0010407768632144 0.9999978574493606 -9.583644742272579e-05
3.1716848977664647 0.10652056028873558 1.0001398871467775 0.00028714361097944863 1.0 1.0010362179020962 0.9999978465975456 0.00014204054923183662
3.1716848977664647 0.10720609566003914 0.9999668838024091 0.0002871449196575851 1.0 1.001031655626665 0.9999978376957424 -3.0953893333296456e-05
3.1716848977664647 0.1078916310313427 1.0000193654356657 0.0002871462322607435 1.0 1.0010270797097096 0.9999978319584267 2.1533477238988574e-05
3.1716848977664647 0.10857716593698497 0.9999758400243273 0.0002871475331582905 1.0 1.0010225446414187 0.9999978218193344 -2.1981795007119942e-05
3.1716848977664647 0.10926270130828852 1.0001584577484337 0.0002871488157877392 1.0 1.0010180732979062 0.999997812888446 0.00016064485998767974
3.1716848977664647 0.1099482362139308 0.9998768405862265 0.0002871501099432071 1.0 1.0010135618143017 0.9999978080712608 -0.00012096748503431787
3.1716848977664647 0.11063377158523435 0.9995438555341519 0.0002871513940956443 1.0 1.0010090852419031 0.9999978002725388 -0.0004539447383868911
3.1716848977664647 0.11131930695653791 1.0001332039415485 0.0002871527032434762 1.0 1.0010045215764425 0.9999977873651438 0.00013541657640470106
3.1716848977664647 0.11200484186218018 0.9996235592800025 0.00028715399672094634 1.0 1.001000012578445 0.9999977723587167 -0.00037421307871421394
3.1716848977664647 0.11269037676782245 0.9998556243603715 0.0002871552625483651 1.0 1.0009956000064768 0.9999977675605892 -0.00014214320021777027
3.1716848977664647 0.11337591213912601 1.0000375111497692 0.0002871565508620948 1.0 1.000991109088993 0.9999977562785736 3.975487119567411e-05
3.1716848977664647 0.11406144751042957 0.9999988315762682 0.000287157821463224 1.0 1.0009866799551215 0.9999977486833952 1.0828928730388654e-06
3.1716848977664647 0.11474698241607184 1.0002678542371435 0.000287159109364628 1.0 1.000982190554965 0.9999977414289173 0.0002701128082261972
3.1716848977664647 0.11543251732171411 0.999880573496025 0.00028716036852016855 1.0 1.0009778013968171 0.9999977315096396 -0.00011715801361456002
3.1716848977664647 0.11611805269301767 0.9999538085333473 0.0002871616435069151 1.0 1.0009733570935502 0.9999977200801464 -4.391154679916909e-05
3.1716848977664647 0.11680358806432123 0.9999228954495656 0.00028716291085509966 1.0 1.0009689394556207 0.9999977120476198 -7.481659805419483e-05
3.1716848977664647 0.1174891229699635 0.9993973664713545 0.00028716418302904647 1.0 1.0009645050355866 0.999997703769149 -0.0006003372977945176
3.1716848977664647 0.11817465834126706 0.9998802838508275 0.00028716545256645705 1.0 1.0009600798449014 0.9999976941546266 -0.00011741030379908146
3.1716848977664647 0.11886019324690933 0.9997802287096533 0.00028716671828266126 1.0 1.0009556680126375 0.9999976855579122 -0.00021745684825891232
3.1716848977664647 0.11954572861821289 1.0006103484653952 0.00028716798633299283 1.0 1.0009512480834424 0.9999976758317459 0.0006126726336492805
3.1716848977664647 0.12023126398951645 0.9997888747700615 0.0002871692440210525 1.0 1.000946864311645 0.9999976690244552 -0.00020879425439368493
3.1716848977664647 0.12091679889515872 1.0002674567675547 0.00028717049046011626 1.0 1.0009425197870023 0.999997657177878 0.00026979958967665585
3.1716848977664647 0.12160233380080099 1.00017615106795 0.0002871717234399251 1.0 1.0009382222123597 0.9999976475586011 0.00017850350934900394
3.1716848977664647 0.12228786917210455 0.9998559006478626 0.00028717297102227304 1.0 1.0009338737778501 0.9999976368261974 -0.0001417361783347948
3.1716848977664647 0.1229734045434081 1.0004550233388425 0.00028717422085558524 1.0 1.000929517535514 0.9999976251605778 0.00045739817826473406
3.1716848977664647 0.12365893944905038 1.000103428352927 0.0002871754591653048 1.0 1.0009252014955787 0.9999976145096545 0.00010581384327257304
3.1716848977664647 0.12434447435469265 0.9999248677165153 0.00028717671218279135 1.0 1.0009208342306615 0.9999976053006651 -7.273758414971798e-05
3.1716848977664647 0.1250300097259962 1.0001099015261716 0.0002871779367747012 1.0 1.000916566077022 0.9999975985193755 0.0001123030067960995
3.1716848977664647 0.12571554509729976 0.9997767003945635 0.00028717917233520593 1.0 1.0009122597306825 0.9999975918865431 -0.00022089149197968005
3.1716848977664647 0.12640108000294203 0.9998824828656899 0.0002871804050775701 1.0 1.0009079632434446 0.9999975825060327 -0.00011509964034273068
3.1716848977664647 0.1270866153742456 0.9994950812513702 0.0002871816635093816 1.0 1.0009035772586086 0.9999975705661621 -0.0005024893147919096
3.1716848977664647 0.12777215027988786 1.0001780730900365 0.0002871829006683589 1.0 1.0008992654529854 0.9999975608357876 0.00018051225424886574
3.1716848977664647 0.12845768565119142 0.9998152520502244 0.0002871841190687212 1.0 1.000895019062093 0.9999975536332494 -0.00018230158302501298
3.1716848977664647 0.12914322102249498 1.000294776844505 0.0002871853464742129 1.0 1.000890741322793 0.9999975414463196 0.00029723539818538036
3.1716848977664647 0.12982875592813725 1.0000166086355862 0.0002871865534476987 1.0 1.0008865348285387 0.9999975314878314 1.907714775473135e-05
3.1716848977664647 0.13051429083377952 1.0004136968285697 0.00028718778897012025 1.0 1.000882228873332 0.999997521167872 0.00041617566069773737
3.1716848977664647 0.13119982620508308 0.9998776247981689 0.0002871890084920438 1.0 1.0008779787182602 0.9999975075815336 -0.00011988278336472202
3.1716848977664647 0.13188536157638664 0.9995328651619585 0.00028719019955186043 1.0 1.000873827791301 0.9999974975398529 -0.0004646323778944028
3.1716848977664647 0.1325708964820289 0.999658138374441 0.0002871914290800403 1.0 1.0008695428355148 0.999997490539535 -0.0003393521650940645
3.1716848977664647 0.13325643138767118 0.9998286780993266 0.00028719263886366696 1.0 1.0008653267261112 0.9999974749655093 -0.00016879686618265222
3.1716848977664647 0.13394196675897474 0.9998723898498529 0.0002871938464347698 1.0 1.0008611183628005 0.9999974642880386 -0.00012507443818565722
3.1716848977664647 0.1346275021302783 1.000092172172777 0.00028719506924309256 1.0 1.0008568569341183 0.9999974518650191 9.472030775781182e-05
3.1716848977664647 0.13531303750158186 1.00011985476601 0.00028719627664581496 1.0 1.0008526492288239 0.9999974390022538 0.00012241576375615626
3.1716848977664647 0.13599857240722413 1.00021310522756 0.00028719748355697256 1.0 1.0008484432719522 0.9999974277876662 0.00021567743989381327
3.1716848977664647 0.1366841073128664 1.0001229759419012 0.00028719868385956507 1.0 1.0008442603802863 0.9999974194551423 0.0001255564867589376
3.1716848977664647 0.13736964268416996 1.0001306477196983 0.00028719987787477247 1.0 1.0008400994339934 0.9999974106081679 0.00013323711153034878
3.1716848977664647 0.13805517805547352 1.0000846331768207 0.00028720105669046504 1.0 1.0008359914894456 0.9999973958606254 8.723731619530994e-05
3.1716848977664647 0.1387407129611158 1.0008171850560692 0.0002872022608797506 1.0 1.0008317951576555 0.999997383559406 0.0008198014966631639
3.1716848977664647 0.13942624786675806 0.9999939001200852 0.00028720344381160545 1.0 1.0008276729375452 0.99999737463716 -3.4745170748307075e-06
3.1716848977664647 0.14011178323806162 1.0003062154160836 0.0002872046169055739 1.0 1.0008235850335303 0.9999973614000641 0.0003088540160194331
3.1716848977664647 0.14079731860936517 1.0001560509619263 0.00028720580575200853 1.0 1.000819442270651 0.999997350009094 0.00015870095283232466
3.1716848977664647 0.14148285351500745 0.9999605364704958 0.000287206982154546 1.0 1.0008153429046724 0.9999973388496167 -3.6802379120959294e-05
3.1716848977664647 0.14216838842064972 0.9997527383376948 0.00028720816637792045 1.0 1.000811216319633 0.9999973333633891 -0.00024459502569429414
3.1716848977664647 0.14285392379195327 0.9998299365236888 0.0002872093352543426 1.0 1.0008071432464762 0.999997322360742 -0.0001673858370532244
3.1716848977664647 0.14353945916325683 0.9996860153201628 0.00028721049653578155 1.0 1.00080309667167 0.9999973147118809 -0.000311299391718145
3.1716848977664647 0.1442249945345604 0.9999204087355054 0.0002872116757478513 1.0 1.0007989876496812 0.9999973021344288 -7.689339892347213e-05
3.1716848977664647 0.14491052944020266 0.9994365258577153 0.00028721284078989286 1.0 1.0007949280369823 0.9999972913717128 -0.0005607655139975298
3.1716848977664647 0.14559606434584493 1.0002171848427297 0.0002872139862408307 1.0 1.0007909367219914 0.9999972772455856 0.0002199075971440756
3.1716848977664647 0.1462815997171485 1.0000373859501757 0.0002872151406271189 1.0 1.00078691430405 0.9999972683244638 4.011762571187738e-05
3.1716848977664647 0.14696713508845205 1.0000590741167006 0.00028721629541891456 1.0 1.0007828905054832 0.9999972564536134 6.181766308721581e-05
3.1716848977664647 0.14765266999409432 1.0002549213299108 0.00028721745361670587 1.0 1.000778854871441 0.99999724838619 0.0002576729437208103
3.1716848977664647 0.1483382048997366 0.9998483739348739 0.00028721862888293325 1.0 1.0007747597972676 0.9999972371020068 -0.0001488631671329177
3.1716848977664647 0.14902374027104015 0.9999010531820768 0.0002872197946549375 1.0 1.0007706978376838 0.9999972240430307 -9.61708609539258e-05
3.1716848977664647 0.1497092756423437 0.9997284072370294 0.0002872209757960092 1.0 1.0007665823604932 0.9999972075394841 -0.0002688003024546859
3.1716848977664647 0.15039481054798598 0.9998984931854912 0.00028722210887692403 1.0 1.0007626343722305 0.9999971914889788 -9.869830348763209e-05
3.1716848977664647 0.15108034545362825 1.0004264390066488 0.0002872232746454782 1.0 1.0007585725230965 0.9999971824938279 0.00042925651282099686
3.1716848977664647 0.1517658808249318 0.9994888899554608 0.000287224427862451 1.0 1.0007545544394671 0.9999971740770164 -0.0005082841215555689
3.3343006598342293 -0.19031616235344773 0.9998921430141232 0.00029856040264661696 1.0 1.0037259274045616 1.0000033548396667 -0.00011121182554352238
3.3343006598342293 -0.18963062698214417 1.000509271238815 0.00029856272116817866 1.0 1.0037181328607698 1.0000033201511624 0.0005059510876526119
3.3343006598342293 -0.1889450920765019 0.9999225348206753 0.0002985650388917426 1.0 1.0037103411207298 1.0000032840418331 -8.074922115786087e-05
3.3343006598342293 -0.18825955717085963 1.0004488071951327 0.00029856735456379414 1.0 1.0037025563982904 1.0000032448401965 0.000445562354936202
3.3343006598342293 -0.18757402179955607 1.000118737039011 0.00029856963731297734 1.0 1.0036948824726648 1.0000032128694556 0.00011552416955540323
3.3343006598342293 -0.1868884864282525 1.000289655391716 0.0002985719470420716 1.0 1.0036871179680127 1.000003178339336 0.00028647705238005194
3.3343006598342293 -0.18620295152261024 0.9998666594902192 0.00029857429877164064 1.0 1.0036792123958214 1.0000031470665331 -0.00013648757631390396
3.3343006598342293 -0.18551741661696797 0.9998728959141377 0.0002985765909634162 1.0 1.0036715070856745 1.0000031069674205 -0.00013021105328270277
3.3343006598342293 -0.1848318812456644 1.0000679162859738 0.0002985788878436069 1.0 1.003663786133871 1.0000030687750823 6.484751089153029e-05
3.3343006598342293 -0.18414634587436085 1.0006343744715684 0.00029858120816223167 1.0 1.0036559865144967 1.000003037390794 0.0006313370807744523
3.3343006598342293 -0.18346081096871858 1.0001823175123365 0.00029858349624537937 1.0 1.0036482953715578 1.000003003503106 0.00017931400923054674
3.3343006598342293 -0.1827752760630763 0.9999256694989765 0.00029858578867472517 1.0 1.0036405897375578 1.0000029725051538 -7.730300617725394e-05
3.3343006598342293 -0.18208974069177275 0.9997589745224554 0.00029858807414604127 1.0 1.0036329076096426 1.0000029371581134 -0.00024396263565795717
3.3343006598342293 -0.1814042053204692 0.9999583455899459 0.0002985903186717972 1.0 1.0036253632260181 1.0000029038149076 -4.4558224961743775e-05
3.3343006598342293 -0.18071866994916563 1.0000775551092167 0.0002985925716230002 1.0 1.0036177906365287 1.0000028720242267 7.468308499003484e-05
3.3343006598342293 -0.18003313504352336 0.9997475245206032 0.0002985948349126515 1.0 1.003610183412646 1.0000028375188368 -0.0002553129982335589
3.3343006598342293 -0.1793476001378811 0.9995186957167242 0.0002985970869058998 1.0 1.0036026142719676 1.0000028058969064 -0.00048411018018212904
3.3343006598342293 -0.17866206476657753 0.9999790105018205 0.0002985993527638156 1.0 1.0035949986461907 1.000002773520225 -2.3763018404565628e-05
3.3343006598342293 -0.17797652939527397 1.0002642379016822 0.00029860158098716334 1.0 1.0035875096241962 1.0000027344612756 0.00026150344040654083
3.3343006598342293 -0.1772909944896317 0.9997700582939494 0.00029860380257964515 1.0 1.0035800429997024 1.0000026959535682 -0.00023263765961878402
3.3343006598342293 -0.17660545958398943 1.0000399127258774 0.00029860599901146504 1.0 1.0035726610477405 1.0000026612522332 3.725147364419534e-05
3.3343006598342293 -0.17591992421268587 1.000125072822677 0.00029860820308627453 1.0 1.0035652535177435 1.000002630054125 0.0001224427685520002
3.3343006598342293 -0.17523438884138232 0.9997759762453273 0.0002986104091040544 1.0 1.0035578395672415 1.000002596313129 -0.00022662006780160837
3.3343006598342293 -0.17454885393574004 0.9995161076028447 0.0002986126300420391 1.0 1.003550375583801 1.0000025621052964 -0.0004864545024516609
3.3343006598342293 -0.17386331903009777 1.0002203722154863 0.00029861483729888615 1.0 1.0035429576890376 1.000002529248404 0.00021784296708227124
3.3343006598342293 -0.17317778365879422 0.9997913587250247 0.0002986170445703625 1.0 1.003535539854771 1.0000025073542835 -0.00021114862925886158
3.3343006598342293 -0.17249224828749066 1.0000239154731718 0.0002986192497451831 1.0 1.0035281291761025 1.0000024846325557 2.1430840616121216e-05
3.3343006598342293 -0.1718067129161871 1.000015254754726 0.00029862142236817586 1.0 1.003520827997674 1.0000024498039843 1.2804950741740484e-05
3.3343006598342293 -0.17112117801054483 1.0004466096241769 0.00029862361030581763 1.0 1.003513475461176 1.0000024102601424 0.0004441993640345032
3.3343006598342293 -0.17043564310490256 1.0002644661989788 0.0002986257976937237 1.0 1.003506124879757 1.0000023702104748 0.0002620959885040186
3.3343006598342293 -0.169750107733599 0.9998733819204113 0.00029862800010822474 1.0 1.0034987239111923 1.00000233665361 -0.00012895473319862738
3.3343006598342293 -0.16906457236229544 0.9994113796455592 0.00029863016159694777 1.0 1.0034914605752865 1.0000023013866595 -0.0005909217411003143
3.3343006598342293 -0.16837903745665317 0.9995475277725802 0.00029863234957759903 1.0 1.0034841083245924 1.0000022806506188 -0.0004547528780386445
3.3343006598342293 -0.1676935025510109 0.9998507216893696 0.0002986344851846987 1.0 1.0034769321681454 1.0000022455920161 -0.00015152390264649984
3.3343006598342293 -0.16700796717970734 1.0004749836587539 0.00029863664529153675 1.0 1.0034696737910602 1.0000022128749826 0.00047277078377128134
3.3343006598342293 -0.16632243180840378 0.9996291582195482 0.000298638805649874 1.0 1.0034624146739095 1.0000021819996063 -0.00037302378005810155
3.3343006598342293 -0.1656368969027615 1.0005965404943054 0.0002986409708457831 1.0 1.0034551394071938 1.0000021479960806 0.0005943924982247939
3.3343006598342293 -0.16495136153145795 1.0003874128444605 0.00029864311693604886 1.0 1.0034479284413798 1.0000021152570149 0.00038529758744565434
3.3343006598342293 -0.16426582662581568 1.0000584087522901 0.00029864522995212776 1.0 1.0034408287076673 1.0000020882371448 5.63205151453694e-05
3.3343006598342293 -0.16358029125451212 1.0001561712062463 0.0002986473456401959 1.0 1.0034337200967274 1.0000020552368005 0.00015411596944581163
3.3343006598342293 -0.16289475588320856 0.9995489338520877 0.00029864948903891397 1.0 1.003426518482031 1.000002025609764 -0.00045309175767627163
3.3343006598342293 -0.1622092209775663 1.0001856356812493 0.0002986515941142987 1.0 1.0034194457306844 1.000001989879025 0.00018364580222418603
3.3343006598342293 -0.16152368607192402 0.9997613005649414 0.0002986537094278572 1.0 1.0034123386809763 1.0000019547604344 -0.00024065419549301748
3.3343006598342293 -0.16083815070062046 1.0002793866383235 0.0002986558204124565 1.0 1.0034052462761112 1.0000019256770318 0.00027746096129166453
3.3343006598342293 -0.1601526153293169 0.9999429892131146 0.00029865793040843966 1.0 1.0033981572929516 1.000001882493435 -5.88932803202713e-05
3.3343006598342293 -0.15946708042367463 1.000106437016012 0.0002986600839777117 1.0 1.0033909220192907 1.0000018466640972 0.0001045903519147906
3.3343006598342293 -0.15878154551803236 1.000019976187719 0.00029866216048947945 1.0 1.0033839457319238 1.0000018132260742 1.8162961644918596e-05
3.3343006598342293 -0.1580960101467288 0.9995234826467942 0.00029866427533734166 1.0 1.0033768407496146 1.0000017787106916 -0.00047829606389737656
3.3343006598342293 -0.15741047477542525 0.999665182209604 0.000298666361180358 1.0 1.003369833309715 1.000001744412326 -0.00033656220272193504
3.3343006598342293 -0.15672493986978298 1.0003776886010973 0.0002986684469042333 1.0 1.0033628263679413 1.0000017114031823 0.000375977197915045
3.3343006598342293 -0.15603940449847942 1.000016950214524 0.00029867050048803433 1.0 1.0033559274956274 1.0000016733819783 1.527683254565204e-05
3.3343006598342293 -0.15535386959283715 0.9999556716865486 0.00029867258589203453 1.0 1.0033489218226475 1.0000016408072596 -4.596912071097581e-05
3.3343006598342293 -0.1546683342215336 0.999723180774889 0.00029867464474216175 1.0 1.0033420054502948 1.0000016010767732 -0.00027842030188418576
3.3343006598342293 -0.15398279885023003 1.0000959634611502 0.0002986766866762065 1.0 1.0033351459989521 1.000001560427184 9.440303396623939e-05
3.3343006598342293 -0.15329726394458776 0.9999875067855533 0.00029867872436490777 1.0 1.0033283009024527 1.0000015296655336 -1.4022879980313263e-05
3.3343006598342293 -0.1526117290389455 1.0003293377552327 0.0002986807807154812 1.0 1.0033213932108298 1.0000014929001364 0.00032784485509629313
3.3343006598342293 -0.15192619366764193 1.000003974079295 0.0002986828268989834 1.0 1.0033145197668372 1.000001458726836 2.5153524589871523e-06
3.3343006598342293 -0.15124065829633837 1.00038873417679 0.00029868486413084236 1.0 1.0033076764863444 1.000001418774512 0.0003873154022779879
3.3343006598342293 -0.1505551233906961 0.9996015329999358 0.00029868690906731377 1.0 1.0033008074191125 1.0000013856149756 -0.0003998526150398307
3.3343006598342293 -0.14986958848505383 0.9997063999506134 0.0002986889535684953 1.0 1.0032939399080725 1.000001352002064 -0.00029495205145069203
3.3343006598342293 -0.14918405311375027 0.9999390363364281 0.0002986909482100705 1.0 1.0032872399668231 1.0000013207355039 -6.228439907574046e-05
3.3343006598342293 -0.1484985177424467 1.0003082050899412 0.0002986929618298664 1.0 1.003280476369064 1.000001286176508 0.00030691891343326283
3.3343006598342293 -0.14781298283680444 0.9999824587480731 0.00029869498930965005 1.0 1.0032736663087816 1.0000012549700517 -1.8796221978534255e-05
3.3343006598342293 -0.14712744746550088 1.000224983202588 0.00029869698619501203 1.0 1.0032669591018433 1.0000012248826602 0.0002237583199278248
3.3343006598342293 -0.1464419125598586 1.0001193025371038 0.00029869897572863777 1.0 1.0032602766773526 1.0000011870219534 0.00011811551515039653
3.3343006598342293 -0.14575637718855505 1.0002944001528142 0.000298700989122187 1.0 1.0032535142030294 1.0000011474038735 0.00029325274894076436
3.3343006598342293 -0.1450708418172515 0.9998147763914984 0.0002987029715680729 1.0 1.0032468557630705 1.0000011106929523 -0.0001863343014538721
3.3343006598342293 -0.14438530691160922 1.0000553406272739 0.00029870499004362933 1.0 1.0032400764010814 1.0000010815210874 5.425910618650498e-05
3.3343006598342293 -0.14369977200596695 1.000290711758742 0.0002987069705132641 1.0 1.0032334247769017 1.0000010505409878 0.0002896612177543112
3.3343006598342293 -0.1430142366346634 0.9998570317297871 0.00029870895331439445 1.0 1.0032267654104965 1.0000010142399758 -0.00014398251018865604
3.3343006598342293 -0.14232870126335984 1.0004272874460272 0.0002987109344826244 1.0 1.003220111616592 1.00000097133875 0.00042631610727705826
3.3343006598342293 -0.14164316635771756 0.9998587254789197 0.00029871291391047445 1.0 1.0032134637559331 1.0000009419925235 -0.00014221651360379894
3.3343006598342293 -0.1409576314520753 0.9998553439439366 0.00029871488048651936 1.0 1.0032068591449992 1.0000009086223398 -0.0001455646784032094
3.3343006598342293 -0.14027209608077174 1.000224920538375 0.0002987168284459521 1.0 1.003200317142413 1.000000873651745 0.00022404688663013594
3.3343006598342293 -0.13958656070946818 1.0000615427895163 0.00029871876904075996 1.0 1.003193799957929 1.0000008362074406 6.070658207568691e-05
3.3343006598342293 -0.13890102533816462 0.9997218528637486 0.00029872068807132777 1.0 1.0031873552768458 1.0000008005881782 -0.00027894772442960125
3.3343006598342293 -0.13821549043252235 1.0004397844564 0.0002987226152828405 1.0 1.0031808832050255 1.000000762532302 0.0004390219240979487
3.3343006598342293 -0.13752995552688008 1.0001172267698357 0.00029872453250979916 1.0 1.0031744447467656 1.000000731733031 0.00011649503680466466
3.3343006598342293 -0.13684442015557652 0.9998135521286954 0.00029872645617870866 1.0 1.003167984738118 1.0000006931969152 -0.00018714106821982046
3.3343006598342293 -0.13615888478427296 0.9998081058812761 0.0002987284033974074 1.0 1.0031614457299902 1.0000006630067189 -0.0001925571254427494
3.3343006598342293 -0.1354733498786307 0.9997474362635366 0.0002987303353421974 1.0 1.0031549580978374 1.0000006332906222 -0.00025319702708559433
3.3343006598342293 -0.13478781497298842 0.9998265092925035 0.00029873226656995037 1.0 1.003148472957421 1.000000592389503 -0.00017408309699951108
3.3343006598342293 -0.13410227960168486 1.0002975921796557 0.0002987341812834685 1.0 1.0031420433552456 1.000000557465977 0.00029703471367881207
3.3343006598342293 -0.1334167442303813 0.9997186902377121 0.0002987360748506005 1.0 1.0031356848436295 1.0000005239430514 -0.0002818337053392961
3.3343006598342293 -0.13273120932473903 1.0001553543065298 0.0002987379922011263 1.0 1.0031292465506003 1.0000004898317565 0.00015486447477330856
3.3343006598342293 -0.13204567441909676 0.9998291825585689 0.0002987398900944325 1.0 1.0031228736745785 1.0000004527718855 -0.00017127021331664327
3.3343006598342293 -0.1313601390477932 1.0004290257012631 0.00029874180407235144 1.0 1.0031164468705491 1.000000427220762 0.0004285984805010301
3.3343006598342293 -0.13067460367648964 0.9995528974175881 0.0002987437083367495 1.0 1.0031100527645527 1.0000003947913916 -0.00044749737380345156
3.3343006598342293 -0.12998906830518608 0.9994111090815141 0.00029874557205022766 1.0 1.0031037948986616 1.000000353911722 -0.0005892448302078357
3.3343006598342293 -0.1293035333995438 1.000154214965376 0.00029874744240529705 1.0 1.0030975148105283 1.0000003197453453 0.00015389522003061984
3.3343006598342293 -0.12861799849390154 1.000430324901676 0.0002987493138679777 1.0 1.003091231082075 1.0000002837681046 0.0004300411335713683
3.3343006598342293 -0.12793246312259798 0.9998629602704909 0.0002987512177989775 1.0 1.0030848384169517 1.000000253810766 -0.0001372935402750297
3.3343006598342293 -0.12724692775129443 0.9997863047904676 0.0002987530920498815 1.0 1.0030785454857145 1.000000215453104 -0.00021391066263642955
3.3343006598342293 -0.12656139284565215 1.0002418085370075 0.0002987549851549563 1.0 1.003072189330406 1.0000001856645209 0.0002416228724866354
3.3343006598342293 -0.12587585794000988 0.9999679359508231 0.0002987568206469145 1.0 1.0030660266897238 1.0000001551616573 -3.221921083418344e-05
3.3343006598342293 -0.12519032256870632 1.0003217060299905 0.00029875867836046013 1.0 1.003059789517451 1.0000001200219135 0.00032158600807696835
3.3343006598342293 -0.12450478719740277 0.9999036680864622 0.0002987605067653615 1.0 1.0030536508230987 1.0000000866840284 -9.641859756615023e-05
3.3343006598342293 -0.1238192522917605 0.9999931465384603 0.00029876234367007346 1.0 1.0030474836671082 1.000000054770076 -6.908231615754268e-06
3.3343006598342293 -0.12313371738611822 0.9998126716562392 0.00029876419437198403 1.0 1.0030412702656049 1.0000000233006114 -0.0001873516443722245
3.3343006598342293 -0.12244818201481467 0.9996464402365799 0.0002987660198958599 1.0 1.0030351414702754 0.9999999870281758 -0.0003535467915959378
3.3343006598342293 -0.12176264664351111 0.9998478425270688 0.0002987678665853322 1.0 1.0030289416923097 0.9999999556624869 -0.00015211313541807492
3.3343006598342293 -0.12107711127220755 1.0002524826121744 0.0002987696997285112 1.0 1.0030227874682889 0.9999999223186564 0.00025256029351794496
3.3343006598342293 -0.12039157636656528 1.0005039732146253 0.0002987715595514183 1.0 1.003016543752323 0.9999998905408188 0.0005040826738064164
3.3343006598342293 -0.11970604146092301 1.0002541481771619 0.00029877336275080233 1.0 1.0030104902045864 0.9999998555403544 0.0002542926368074294
3.3343006598342293 -0.11902050608961945 1.0001620512439453 0.00029877518742317386 1.0 1.003004364643941 0.9999998195504101 0.00016223169353524192
3.3343006598342293 -0.11833497071831589 1.0003376986489436 0.00029877699895814396 1.0 1.0029982832605413 0.9999997840590797 0.0003379145898638747
3.3343006598342293 -0.11764943581267362 1.00009067740689 0.0002987787871747548 1.0 1.002992280229979 0.9999997460009383 9.093140595173299e-05
3.3343006598342293 -0.11696390090703135 1.0003364843322766 0.00029878056559989473 1.0 1.0029863101405834 0.9999997131165387 0.000336771215737941
3.3343006598342293 -0.11627836553572779 1.0001836196387786 0.0002987823577981122 1.0 1.002980293887514 0.9999996803797491 0.00018393925902948638
3.3343006598342293 -0.11559283016442423 0.9999811549236379 0.00029878410469709145 1.0 1.002974429769497 0.9999996452359381 -1.8490312300167844e-05
3.3343006598342293 -0.11490729525878196 0.9998202387510373 0.0002987858788106758 1.0 1.0029684743656884 0.9999996128414165 -0.00017937409037915852
3.3343006598342293 -0.11422176035313969 0.999567753015644 0.0002987876412894307 1.0 1.002962558088093 0.9999995815782533 -0.00043182856260925995
3.3343006598342293 -0.11353622498183613 1.0000593724533189 0.00029878940471717475 1.0 1.0029566386947903 0.9999995477250909 5.982472822796403e-05
3.3343006598342293 -0.11285068961053257 0.9997422860707997 0.00029879116664869036 1.0 1.0029507243937408 0.9999995160712871 -0.0002572300004873851
3.3343006598342293 -0.11216515423922901 0.9999502658405608 0.00029879295101838604 1.0 1.0029447348452165 0.9999994830788381 -4.92172382773326e-05
3.3343006598342293 -0.11147961933358674 0.9998684972610732 0.00029879469822353163 1.0 1.0029388701153137 0.9999994460401588 -0.00013094877908559344
3.3343006598342293 -0.11079408442794447 1.0000470041724128 0.00029879645214860723 1.0 1.0029329828980427 0.9999994135544534 4.759061795933661e-05
3.3343006598342293 -0.11010854905664091 0.999188788610104 0.0002987981840996363 1.0 1.0029271695065824 0.9999993787128166 -0.0008105901027126716
3.3343006598342293 -0.10942301368533736 1.0001139162672363 0.00029879991708912636 1.0 1.0029213526969227 0.9999993422653151 0.00011457400192127487
3.3343006598342293 -0.10873747877969508 0.9998869777310638 0.00029880165954909255 1.0 1.0029155041674702 0.9999993051387694 -0.00011232740770561467
3.3343006598342293 -0.10805194387405281 0.9998033419387329 0.00029880340116014877 1.0 1.0029096585555268 0.9999992675205918 -0.0001959255818588801
3.3343006598342293 -0.10736640850274926 0.9999947607155111 0.0002988051240520347 1.0 1.0029038758403925 0.9999992291937391 -4.468478227992456e-06
3.3343006598342293 -0.1066808731314457 1.0001892162948307 0.0002988068571425186 1.0 1.0028980589619578 0.9999991963470491 0.00019001994778156117
3.3343006598342293 -0.10599533822580343 0.9997853489988022 0.0002988085606952562 1.0 1.0028923412886426 0.9999991622075394 -0.00021381320873714582
3.3343006598342293 -0.10530980332016115 0.9999673373152113 0.00029881029335060975 1.0 1.002886526004421 0.9999991270559481 -3.178974073680951e-05
3.3343006598342293 -0.1046242679488576 1.0002356128296332 0.00029881200367619663 1.0 1.0028807857313895 0.9999990888551828 0.00023652397445039774
3.3343006598342293 -0.10393873257755404 1.0001140011122842 0.0002988137082188954 1.0 1.0028750649325304 0.9999990565911897 0.00011494452109450659
3.3343006598342293 -0.10325319720625048 1.000374083957148 0.000298815399046711 1.0 1.0028693902281451 0.999999021713705 0.00037506224344296957
3.3343006598342293 -0.10256766230060821 0.9997310496382942 0.0002988170870082538 1.0 1.002863725207513 0.9999989805589501 -0.0002679309206559122
3.3343006598342293 -0.10188212739496594 1.0003707651547968 0.00029881880053895496 1.0 1.0028579744388897 0.9999989511846161 0.00037181397018071216
3.3343006598342293 -0.10119659202366238 1.0004472809364022 0.00029882049321723505 1.0 1.0028522937176878 0.9999989188967654 0.0004483620396368293
3.3343006598342293 -0.10051105665235882 1.000117527924547 0.0002988221704350882 1.0 1.002846664946005 0.9999988830515876 0.00011864487295931703
3.3343006598342293 -0.09982552174671655 0.9996421532433264 0.00029882383648613875 1.0 1.0028410737128581 0.9999988445421968 -0.00035669129887039297
3.3343006598342293 -0.09913998684107428 1.0005124285355713 0.00029882548377098 1.0 1.002835545520021 0.9999988118020712 0.000513616733500144
3.3343006598342293 -0.09845445146977072 1.0007480108490798 0.00029882715706320813 1.0 1.0028299301102943 0.9999987772783636 0.0007492335707162123
3.3343006598342293 -0.09776891609846716 1.0000473604407416 0.000298828826637824 1.0 1.0028243272391986 0.9999987422639524 4.861817678925018e-05
3.3343006598342293 -0.09708338119282489 1.0002881493407187 0.00029883047829173205 1.0 1.0028187845692251 0.9999987063293669 0.0002894430113518087
3.3343006598342293 -0.09639784582152133 1.0000066207913372 0.0002988321335220007 1.0 1.002813229959061 0.999998670845712 7.949945625140842e-06
3.3343006598342293 -0.09571231091587906 1.0004839484572792 0.00029883377692970853 1.0 1.00280771508384 0.9999986350628792 0.00048531339439994436
3.3343006598342293 -0.0950267755445755 0.9999147572091514 0.0002988354269309066 1.0 1.0028021781434968 0.9999985968260009 -8.383961684954588e-05
3.3343006598342293 -0.09434124017327195 1.0004650807697189 0.00029883705227441156 1.0 1.0027967240072222 0.9999985597899599 0.00046652097975896645
3.3343006598342293 -0.09365570526762967 1.0002175674239822 0.00029883869457458817 1.0 1.0027912130300067 0.9999985241805288 0.00021904324345334292
3.3343006598342293 -0.0929701703619874 0.9999393317426878 0.0002988403162719394 1.0 1.0027857712480066 0.9999984924321003 -5.91606894124741e-05
3.3343006598342293 -0.09228463499068384 1.000321542469563 0.0002988419373980198 1.0 1.0027803314419974 0.9999984574906206 0.00032308497894251165
3.3343006598342293 -0.09159909961938029 0.9994827492922783 0.00029884353623917136 1.0 1.0027749664724885 0.9999984194194987 -0.0005156701272204245
3.3343006598342293 -0.09091356471373802 0.9998376191469682 0.0002988451681926412 1.0 1.0027694904525952 0.9999983811841914 -0.00016076203722314997
3.3343006598342293 -0.09022802980809574 0.9999932858032781 0.0002988468056081787 1.0 1.0027639961648418 0.9999983440303509 -5.058227072862742e-06
3.3343006598342293 -0.08954249443679219 1.0002054833026381 0.00029884841296733827 1.0 1.0027586027887214 0.9999983087321896 0.0002071745704484984
3.3343006598342293 -0.08885695906548863 0.9999096319920086 0.00029885001289267843 1.0 1.002753234413853 0.999998272689754 -8.864069774550121e-05
3.3343006598342293 -0.08817142415984636 1.0003192420922884 0.00029885162321214925 1.0 1.0027478312206548 0.9999982404482219 0.00032100164406645426
3.3343006598342293 -0.0874858887885428 0.9998780220132133 0.00029885321518687176 1.0 1.0027424896378334 0.999998206502168 -0.0001201844889546777
3.3343006598342293 -0.08680035388290053 1.000042744759341 0.00029885482275788193 1.0 1.002737095782241 0.9999981702637328 4.457449560812954e-05
3.3343006598342293 -0.08611481851159697 0.9998962040776277 0.0002988564245595923 1.0 1.002731721341998 0.999998136916536 -0.00010193283890835847
3.3343006598342293 -0.08542928314029341 1.0001319323671602 0.0002988580181297997 1.0 1.0027263745776476 0.9999981008615237 0.0001338315056365058
3.3343006598342293 -0.08474374823465114 0.9995011943141324 0.00029885962217495116 1.0 1.0027209927252325 0.9999980698453571 -0.0004968755312246831
3.3343006598342293 -0.08405821332900887 0.9996027810714733 0.00029886121749814903 1.0 1.0027156401937998 0.999998033070631 -0.0003952519991576864
3.3343006598342293 -0.08337267795770531 1.000781354764094 0.000298862788591843 1.0 1.0027103690115742 0.9999979973577954 0.0007833574062986459
3.3343006598342293 -0.08268714258640175 1.0003458288343092 0.0002988643619422417 1.0 1.0027050903134094 0.9999979602885245 0.00034786854578472415
3.3343006598342293 -0.08200160768075948 1.000234084198577 0.00029886594301417667 1.0 1.002699785764951 0.9999979236347933 0.00023616056378372718
3.3343006598342293 -0.08131607277511721 0.9995378013763174 0.000298867508176208 1.0 1.0026945346500233 0.999997889872798 -0.000460088496480604
3.3343006598342293 -0.08063053740381365 1.0002299960939178 0.00029886909510080635 1.0 1.0026892105778868 0.9999978532161536 0.0002321428777641854
3.3343006598342293 -0.07994500203251009 0.9996703484616134 0.0002988706588617153 1.0 1.0026839642743612 0.9999978176235617 -0.00032746916194825726
3.3343006598342293 -0.07925946712686782 1.0004115847992445 0.0002988722165956872 1.0 1.0026787382453513 0.9999977805592565 0.00041380423998804705
3.3343006598342293 -0.07857393175556426 0.9999567313954277 0.0002988737685014279 1.0 1.0026735318235973 0.9999977474887334 -4.101609330564582e-05
3.3343006598342293 -0.07788839684992199 0.99980390684067 0.0002988753325985116 1.0 1.0026682845563393 0.9999977120035406 -0.00019380516287059724
3.3343006598342293 -0.07720286147861843 0.9998443430615143 0.0002988768697014561 1.0 1.002663127903119 0.9999976741986035 -0.00015333113708926316
3.3343006598342293 -0.07651732610731488 1.0000083674866185 0.00029887842148029075 1.0 1.0026579220692136 0.9999976423376514 1.0725148967050124e-05
3.3343006598342293 -0.0758317912016726 1.0005124665897924 0.00029887996950522284 1.0 1.002652728882583 0.9999976088948257 0.0005148576949667305
3.3343006598342293 -0.07514625629603033 0.9999143811040256 0.00029888152900246556 1.0 1.002647497263984 0.9999975730594924 -8.319195546679925e-05
3.3343006598342293 -0.07446072092472678 0.9992053656741857 0.00029888307777207817 1.0 1.0026423016872137 0.9999975391833775 -0.000792173509191807
3.3343006598342293 -0.07377518555342322 0.9993503726851402 0.0002988846212324256 1.0 1.0026371239747274 0.9999975050651656 -0.0006471323800254503
3.3343006598342293 -0.07308965064778095 0.9998222782202995 0.0002988861462002904 1.0 1.0026320083498863 0.999997470159675 -0.00017519193937554078
3.3343006598342293 -0.07240411574213867 0.9998657541095118 0.00029888765655220135 1.0 1.0026269418068674 0.9999974366475789 -0.0001316825380670572
3.3343006598342293 -0.07171858037083512 0.9995291452274705 0.0002988891844282854 1.0 1.0026218165303253 0.9999974001645673 -0.00046825493709679034
3.3343006598342293 -0.07103304499953156 0.9995688365091293 0.00029889070403944974 1.0 1.0026167190305189 0.9999973652533458 -0.00042852874421650533
3.3343006598342293 -0.070347509628228 1.000320510534069 0.00029889221654514627 1.0 1.0026116454173064 0.9999973305647394 0.0003231799693295123
3.3343006598342293 -0.06966197472258573 0.9999906038891656 0.000298893730716631 1.0 1.0026065662677368 0.9999972939865714 -6.690097405837037e-06
3.3343006598342293 -0.06897643981694346 0.9999292677233237 0.00029889523916152736 1.0 1.0026015063786526 0.9999972570410783 -6.798931775464645e-05
3.3343006598342293 -0.0682909044456399 0.9998057081792406 0.0002988967544370596 1.0 1.0025964236284766 0.9999972232761866 -0.00019151509694592672
3.3343006598342293 -0.06760536907433634 1.0005170883227439 0.0002988982452633926 1.0 1.002591422939535 0.9999971852558363 0.0005199030669076343
3.3343006598342293 -0.06691983416869407 0.9997685966964284 0.0002988997448763747 1.0 1.0025863928278025 0.9999971505438583 -0.00022855384742992424
3.3343006598342293 -0.0662342992630518 1.0000912382823461 0.0002989012292994441 1.0 1.0025814137168967 0.9999971188655757 9.411941677039959e-05
3.3343006598342293 -0.06554876389174824 1.0003210257881319 0.0002989027213369906 1.0 1.0025764091150449 0.9999970866663357 0.00032393912179617956
3.3343006598342293 -0.06486322852044468 0.9998789659033603 0.0002989042052445758 1.0 1.0025714318323165 0.999997052365713 -0.0001180864623526734
3.3343006598342293 -0.06417769361480241 1.0000356098661236 0.0002989056878592774 1.0 1.002566458935498 0.999997015563776 3.859430234764982e-05
3.3343006598342293 -0.06349215870916014 1.0002548720921813 0.00029890717836396265 1.0 1.0025614596242984 0.9999969829397515 0.00025788915242985766
3.3343006598342293 -0.06280662333785658 0.99990130937057 0.00029890865304689295 1.0 1.0025565134300147 0.999996951064228 -9.564169365805508e-05
3.3343006598342293 -0.062121087966553024 0.9998573617524444 0.0002989101268967651 1.0 1.0025515700786318 0.9999969193303091 -0.0001395575778646574
3.3343006598342293 -0.061435552595249465 1.0005734923839358 0.00029891160256574633 1.0 1.0025466206747233 0.9999968877818993 0.0005766046020364568
3.3343006598342293 -0.060750017689607194 1.0000087996049563 0.00029891307244019787 1.0 1.0025416907542881 0.9999968514311608 1.194817379546187e-05
3.3343006598342293 -0.06006448278396492 1.0003492597160673 0.00029891454273094905 1.0 1.0025367594860997 0.9999968173881644 0.0003524423279028799
3.3343006598342293 -0.059378947412661365 1.0001546913789379 0.00029891599869481144 1.0 1.0025318763172533 0.9999967771371492 0.0001579142417886814
3.3343006598342293 -0.058693412041357806 0.9999697851853555 0.0002989175486019443 0.9999856087239964 1.002526678123593 0.9999824879573869 -1.2702772031358833e-05
3.3343006598342293 -0.058007877135715535 1.0001177910936738 0.0002989191649104991 0.9997298417627392 1.0025212572853317 0.9997266672403337 0.0003911238533401695
3.3343006598342293 -0.057322342230073264 0.9990272147970808 0.0002989205670225949 0.9993145666609727 1.0025165548749384 0.9993111824003478 -0.000283967603266988
3.3343006598342293 -0.056636806858769706 0.9991764292442713 0.0002989219890401479 0.9987906158411893 1.0025117857505832 0.9987869663789626 0.00038946286530872065
3.3343006598342293 -0.05595127148746615 0.9979920132360773 0.0002989234463713003 0.9981812345389205 1.0025068982395038 0.9981773345584769 -0.00018532132239956756
3.3343006598342293 -0.05526573658182388 0.9971361556996864 0.00029892489045201984 0.9975012564649175 1.0025020552139505 0.997497088697941 -0.0003609329982545706
3.3343006598342293 -0.054580201676181606 0.9962171483253064 0.000298926377869918 0.9967618268780125 1.0024970668970599 0.996757420001969 -0.0005402716766625959
3.3343006598342293 -0.05389466630487805 0.9961160151071244 0.000298927738133186 0.9959715871048506 1.0024925050589883 0.9959669314507038 0.00014908365642063437
3.3343006598342293 -0.05320913093357449 0.9951208063487265 0.00029892913740276665 0.9951385984040544 1.00248781245097 0.99513372525506 -1.2918906333592162e-05
3.3343006598342293 -0.05252359556227093 0.9947439028201129 0.0002989305506872534 0.9942695034236038 1.0024830728869802 0.9942644210891356 0.00047948173097733804
3.3343006598342293 -0.05183806065662866 0.9935318160123364 0.0002989319514652519 0.9933704149455632 1.0024783753087336 0.9933651611777112 0.0001666548346251906
3.3343006598342293 -0.05115252575098639 0.9924472195273791 0.0002989333584312939 0.9924469719171987 1.0024736570228945 0.9924415894787919 5.630048587224046e-06
3.3343006598342293 -0.05046699037968283 0.9913458382578415 0.00029893467830632956 0.991504843332309 1.0024692308386818 0.9914993575825864 -0.000153519324744944
3.3343006598342293 -0.04978145500837927 0.9911868953197294 0.0002989359977097379 0.9905493556254161 1.0024648062751293 0.9905437774008098 0.0006431179189195779
3.3343006598342293 -0.049095920102737 0.989109649247793 0.0002989374844930067 0.9895863723857431 1.0024598204570945 0.9895807439744801 -0.0004710947266871601
3.3343006598342293 -0.04841038519709473 0.9886597926040293 0.00029893872667726204 0.9886201132353603 1.0024556549218377 0.9886144726686396 4.531993538969825e-05
3.3343006598342293 -0.04772484982579117 0.9876356026615207 0.000298940179526007 0.987657152086881 1.0024507829891238 0.9876515045503461 -1.590188882538701e-05
3.3343006598342293 -0.04703931445448761 0.9868737090629947 0.000298941680811212 0.9867025695478495 1.00244574868101 0.9866969542352992 0.0001767548276954134
3.3343006598342293 -0.04635377954884534 0.9851016139319702 0.00029894322397368473 0.9857621077479414 1.002440573997203 0.9857565371514272 -0.0006549232194570376
3.3343006598342293 -0.04566824464320307 0.984652137819569 0.00029894476556566364 0.9848422703128255 1.0024354046330721 0.9848367970262578 -0.00018465920668886415
3.3343006598342293 -0.04498270927189951 0.9838415779973974 0.0002989462590583509 0.9839498659030774 1.002430396609386 0.9839445008155314 -0.00010292281813406579
3.3343006598342293 -0.044297173900595954 0.9833022448214942 0.00029894770239339945 0.983092502218747 1.0024255568233178 0.9830873307366763 0.00021491408481788543
3.3343006598342293 -0.043611638529292396 0.982513543395519 0.0002989490592961773 0.9822791004785154 1.0024210069042585 0.9822741303294499 0.00023941306606911628
3.3343006598342293 -0.042926103623650125 0.9815952161441753 0.0002989504950849556 0.9815209897655179 1.0024161925123893 0.9815162778000686 7.893834410677147e-05
3.3343006598342293 -0.042240568718007854 0.9812516764732357 0.00029895199876085054 0.9808315065443597 1.0024111505355113 0.9808270982513132 0.0004245782219225447
3.3343006598342293 -0.041555033346704295 0.9804825724197023 0.0002989532448754066 0.9802293510612204 1.002406972226203 0.9802252900660892 0.0002572823536131086
3.3343006598342293 -0.04086949797540074 0.979502036273993 0.0002989543227997448 0.9797475491535733 1.0024033578985623 0.9797439489472821 -0.00024191267328910193
3.3343006598342293 -0.040183963069758466 0.9795312709344328 0.00029895582827824905 0.9794903001466301 1.0023983100066494 0.9794875334282462 4.373750618658079e-05
3.3343006598342293 -0.039498428164116195 0.9790109630683658 0.00029895738885970765 0.9793932345772135 1.0023930774073726 0.979391036354755 -0.00038007328638922644
3.3343006598342293 -0.03881289279281264 0.9790561181133541 0.0002989587064287694 0.9793058792991077 1.0023886596664668 0.9793041378816285 -0.00024801976827437677
3.3343006598342293 -0.03812735742150908 0.9790729695329913 0.0002989600990259467 0.9792255206228407 1.0023839904024998 0.9792241843941288 -0.00015121486113756077
3.3343006598342293 -0.03744182251586681 0.9788031522450614 0.00029896157382701237 0.9791510545990373 1.0023790455630734 0.9791500750048335 -0.00034692275977210585
3.3343006598342293 -0.036756287610224536 0.9793549993655881 0.0002989628950215486 0.9790814439669917 1.0023746157902143 0.9790807657847388 0.0002742335808493257
3.3343006598342293 -0.03607075223892098 0.9790195601770696 0.00029896433843732843 0.9790164507225301 1.0023697762720787 0.9790160384365404 3.521740529199846e-06
3.3343006598342293 -0.03538521686761742 0.9787682894759272 0.00029896551925606436 0.9789548973808314 1.0023658172301964 0.978954712207323 -0.00018642273139579668
3.3343006598342293 -0.03469968149631386 0.978936953078285 0.0002989668292473504 0.9788969754832989 1.0023614251359654 0.9788969996690561 3.995340922891e-05
3.3343006598342293 -0.03401414659067159 0.9789571318894533 0.0002989679203808156 0.9788419715188112 1.002357766850174 0.978842167082662 0.00011496480679129562
3.3343006598342293 -0.03332861168502932 0.9788504717049891 0.00029896923506035747 0.9787902105343469 1.0023533591081886 0.9787905955423553 5.987616263380957e-05
3.3343006598342293 -0.03264307631372576 0.9786010047435615 0.0002989705334252762 0.9787411581435983 1.0023490061024836 0.9787416928904041 -0.00014068814684264908
3.3343006598342293 -0.0319575409424222 0.9787910903151377 0.0002989718463544506 0.9786944709174173 1.0023446043058961 0.9786951279474491 9.596236768860678e-05
3.3343006598342293 -0.03127200603677993 0.9790969879700394 0.0002989732607679149 0.9786501898773656 1.0023398623109077 0.9786509614113125 0.00044602655872694186
3.3343006598342293 -0.03058647113113766 0.9784054939913973 0.00029897460014908817 0.9786080185166665 1.002335371912258 0.9786088858434131 -0.00020339185201578847
3.3343006598342293 -0.029900935759834102 0.9784581369884459 0.0002989759591563542 0.9785678783685237 1.0023308157564477 0.9785688338037175 -0.00011069681527164921
3.3343006598342293 -0.029215400388530544 0.9781119347651517 0.0002989772025386182 0.9785294551164178 1.0023266472768835 0.9785304711500175 -0.00041853638486577527
3.3343006598342293 -0.028529865482888273 0.9780158208129253 0.00029897850100125706 0.9784929072607906 1.0023222941755767 0.9784939937682098 -0.0004781729552845171
3.3343006598342293 -0.027844330111584714 0.9781986536673857 0.00029897985852896575 0.9784581212114619 1.0023177430988117 0.9784592516526004 -0.00026059798521471667
3.3343006598342293 -0.027158795205942443 0.9782835556028111 0.0002989811001487544 0.9784245528192411 1.0023135806365566 0.9784257191697268 -0.00014216356691565402
3.3343006598342293 -0.026473259834638885 0.9784079336017177 0.000298982433584992 0.978392731730969 1.0023091104031925 0.9783939312610133 1.400234070447759e-05
3.3343006598342293 -0.025787724463335326 0.978142109640383 0.000298983751275526 0.9783623385220754 1.0023046929951518 0.9783635674006155 -0.00022145776023252406
3.3343006598342293 -0.025102189557693055 0.9783206058112812 0.00029898506369323654 0.9783332614343673 1.0023002933023573 0.9783345091569832 -1.3903345701948844e-05
3.3343006598342293 -0.024416654652050784 0.9786610324733337 0.0002989863590472534 0.9783052398805467 1.002295950851032 0.9783064786610997 0.0003545538122340375
3.3343006598342293 -0.023731119280747226 0.9800035038242376 0.00029898756448477014 0.9782783678898416 1.0022919098630931 0.9782795947260702 0.001723909098167442
3.3343006598342293 -0.023045583909443668 0.9781900183280013 0.0002989888011455635 0.9782528597668808 1.0022877642392314 0.9782540848805349 -6.40665525335482e-05
3.3343006598342293 -0.022360049003801397 0.9779198601479072 0.0002989899715650824 0.9782282839951161 1.002283840705754 0.9782295283134154 -0.0003096681655081479
3.3343006598342293 -0.021674514098159126 0.9784913869102505 0.0002989911672280189 0.9782049817653063 1.0022798325818643 0.9782062185549654 0.00028516835528513695
3.3343006598342293 -0.020988978726855567 0.978839339468522 0.00029899244187192353 0.9781826733428621 1.0022755597317836 0.9781838862611961 0.0006554532073258512
3.3343006598342293 -0.02030344335555201 0.977894676206978 0.00029899371586015154 0.9781613144106902 1.0022712891160597 0.9781625092229747 -0.00026783301599664355
3.3343006598342293 -0.019617908449909738 0.9780590984430834 0.0002989948679891317 0.9781407040256282 1.0022674270236902 0.9781418764627596 -8.277801967626619e-05
3.3343006598342293 -0.01893237307860618 0.9779461973823127 0.0002989960398979605 0.9781210220743303 1.002263498657124 0.9781221646406697 -0.00017596725835700155
3.3343006598342293 -0.01824683817296391 0.9778504041833376 0.0002989973284638681 0.9781025727771542 1.0022591792788158 0.9781037144892026 -0.0002533103058650621
3.3343006598342293 -0.01756130280166035 0.9778509104046588 0.00029899866005246546 0.9780850935392812 1.0022547157240478 0.9780861998990182 -0.00023528949435946966
3.3343006598342293 -0.01687576743035679 0.9782075230970538 0.0002989999309315143 0.9780682154868557 1.002250455707947 0.9780693010195171 0.00013822207753677596
3.3343006598342293 -0.01619023252471452 0.9775262971029386 0.0002990011312126502 0.978052204985984 1.0022464323709432 0.9780532526897412 -0.0005269555868026021
3.3343006598342293 -0.01550469761907225 0.9779291228993577 0.00029900235480968525 0.9780369510798198 1.0022423309123984 0.9780379651429304 -0.00010884224357265992
3.3343006598342293 -0.014819162247768691 0.9779631425373141 0.0002990036494801321 0.9780225591952615 1.002237991254576 0.978023522711706 -6.038017439191634e-05
3.3343006598342293 -0.014133626876465133 0.9778428507083385 0.00029900494864906063 0.9780087034706473 1.0022336365558893 0.9780096412880672 -0.00016679057972868172
3.3343006598342293 -0.013448091970822862 0.9776866329755344 0.0002990062262877658 0.9779958499333451 1.0022293540615024 0.9779967515234729 -0.00031011854793849825
3.3343006598342293 -0.01276255706518059 0.9782720745664917 0.00029900750031992384 0.9779836638008264 1.0022250836922795 0.9779845243319947 0.0002875502344970027
3.3343006598342293 -0.012077021693877033 0.9781409095179001 0.0002990087883642374 0.9779721898934948 1.0022207663933564 0.9779730074629119 0.00016790205498817823
3.3343006598342293 -0.011391486322573474 0.9785169361153973 0.00029901007941673485 0.9779615286370679 1.0022164390488537 0.9779622914529728 0.0005546446624244972
3.3343006598342293 -0.010705951416931203 0.9779517443567475 0.0002990113755569974 0.9779514874007497 1.0022120946887902 0.9779522236173539 -4.792606064230043e-07
3.3343006598342293 -0.010020416045627645 0.9781063965400143 0.00029901256082792596 0.9779417932025072 1.0022081219698624 0.977942477955212 0.0001639185848022473
3.3343006598342293 -0.009334881139985374 0.9782946714166773 0.00029901381662285635 0.9779329286794702 1.0022039129072413 0.977933559862781 0.00036111155389628724
3.3343006598342293 -0.008649345768681815 0.9780253341013235 0.00029901505720750135 0.9779248186136374 1.002199754859827 0.9779254103865377 9.992371478584339e-05
3.3343006598342293 -0.007963810397378257 0.9778078483724401 0.0002990162498383179 0.9779171876615226 1.0021957575710085 0.9779177435055735 -0.0001098951331334197
3.3343006598342293 -0.007278275491735986 0.9779785914396998 0.000299017485571362 0.9779102522888403 1.002191615851965 0.9779107669634131 6.782447628672639e-05
3.3343006598342293 -0.006592740586093715 0.9776719031662464 0.0002990186992707329 0.9779038266012262 1.002187548014948 0.9779042926556069 -0.00023238948936044057
3.3343006598342293 -0.005907205214790157 0.9778362899875693 0.00029901989828897123 0.9778978194733863 1.002183529415667 0.977898248696126 -6.195870855663088e-05
3.3343006598342293 -0.005221669843486598 0.9777992398271395 0.00029902110463182557 0.9778926214819099 1.0021794862999112 0.9778930146286023 -9.377480146288697e-05
3.3343006598342293 -0.004536134937844327 0.9776921381556293 0.00029902230714553825 0.9778878350272955 1.0021754560501739 0.9778881937617719 -0.00019605560614266437
3.3343006598342293 -0.003850600032202056 0.9777838619680105 0.0002990234619746791 0.9778836430270456 1.0021715856467839 0.9778839759945378 -0.00010011402652732038
3.3343006598342293 -0.003165064660898498 0.9778791329567852 0.00029902463760649647 0.9778800177492105 1.0021676455540478 0.9778803187886741 -1.1858318889057529e-06
3.3343006598342293 -0.0024795292895949395 0.9779185803885211 0.0002990258919313568 0.9778770559241179 1.0021634417582364 0.977877328754719 4.1251633802086296e-05
3.3343006598342293 -0.001793993918291381 0.9778798486505774 0.00029902709633599674 0.9778746708984425 1.0021594053002898 0.9778749044963418 4.944154235575482e-06
3.3343006598342293 -0.00110845901264911 0.9780776574174975 0.00029902826141253974 0.9778726797900391 1.0021555006779976 0.9778728808316932 0.00020477658580431157
3.3343006598342293 -0.000422924107006839 0.9780004225587926 0.000299029464035664 0.9778714254737677 1.0021514702544971 0.9778715884736958 0.00012883408509678507
3.3343006598342293 0.0002626112642967193 0.9776707685036475 0.0002990306578456352 0.9778706029528865 1.0021474693991117 0.9778707361285031 -0.00019996762485552377
3.3343006598342293 0.0009481466356002777 0.9783662185884497 0.00029903185408510446 0.977870340636401 1.0021434604337105 0.9778704457506968 0.000495772837752928
3.3343006598342293 0.0016336815412425487 0.9778015875900853 0.0002990330440261803 0.977870585566757 1.002139472607979 0.9778706567214868 -6.906913140147797e-05
3.3343006598342293 0.0023192164468848198 0.9778317437013604 0.00029903423311028715 0.9778713949344842 1.002135487685894 0.9778714331797047 -3.968947834431802e-05
3.3343006598342293 0.003004751818188378 0.9777050991784986 0.0002990354080140711 0.9778726342771825 1.00213155031679 0.9778726419703485 -0.00016754279184993948
3.3343006598342293 0.0036902871894919365 0.9777723998364389 0.00029903659693686975 0.9778746027667434 1.0021275659982831 0.9778745861412959 -0.0001021863048569216
3.3343006598342293 0.0043758220951342075 0.9772546390417858 0.00029903775878257723 0.9778769750929955 1.0021236724511418 0.9778769302953185 -0.0006222912535327474
3.3343006598342293 0.0050613570007764785 0.9779391884749785 0.00029903892204989683 0.9778799205473219 1.002119774170241 0.9778798464856072 5.934198937129764e-05
3.3343006598342293 0.005746892372080037 0.9779002478918916 0.00029904011184185336 0.9778835297267325 1.0021157870327315 0.9778834202565975 1.6827635294092147e-05
3.3343006598342293 0.006432427743383595 0.9779028458404241 0.0002990413142272449 0.9778877219166344 1.0021117577253227 0.9778875835155572 1.5262324866927024e-05
3.3343006598342293 0.007117963114687154 0.9779454421389876 0.0002990425122205509 0.977892484413835 1.0021077431684335 0.9778923158657711 5.3126273216519415e-05
3.3343006598342293 0.007803498020329425 0.9780427055740365 0.0002990436067960258 0.977897670620188 1.0021040751998365 0.9778974697598772 0.00014523581415926134
3.3343006598342293 0.008489032925971696 0.9784077150250721 0.0002990448125565482 0.9779036291014904 1.0021000346765354 0.9779034046949014 0.0005043103301706209
3.3343006598342293 0.009174568297275254 0.9783020303487194 0.00029904599059429833 0.9779100562461913 1.0020960870841669 0.977909818354983 0.00039221199373640214
3.3343006598342293 0.009860103668578812 0.9785170005990095 0.00029904716034985973 0.9779169812625242 1.002092167276102 0.977916715588817 0.0006002850101924917
3.3343006598342293 0.010545638574221083 0.9779280394766834 0.0002990483021353481 0.9779245580656601 1.0020883412243022 0.9779242722039996 3.767272683807832e-06
3.3343006598342293 0.011231173479863354 0.9774719183609027 0.0002990494223688475 0.9779326414715961 1.0020845874202644 0.9779323337547503 -0.0004604153938475575
3.3343006598342293 0.011916708851166913 0.9784390704294096 0.00029905057682169477 0.9779415032266372 1.0020807189796233 0.9779411623816938 0.0004979080477157671
3.3343006598342293 0.012602244222470471 0.9775036035843552 0.00029905174058350185 0.9779511861008926 1.0020768193759422 0.9779508290379441 -0.0004472254535888842
3.3343006598342293 0.013287779128112742 0.9774499596140869 0.00029905283970351355 0.977961189619897 1.0020731364057804 0.9779608145864421 -0.0005108549723552569
3.3343006598342293 0.013973314033755013 0.9777959456949121 0.00029905386877378514 0.9779718531923517 1.0020696881853015 0.9779714586992381 -0.00017551300432594452
3.3343006598342293 0.014658849405058572 0.9775152397938017 0.0002990549761027534 0.9779832822541291 1.00206597776119 0.9779828702480862 -0.00046763045428444006
3.3343006598342293 0.01534438477636213 0.9779718161908039 0.0002990561022869665 0.9779954417992704 1.0020622041853424 0.9779950077247043 -2.319153390040185e-05
3.3343006598342293 0.01602992014766569 0.9775199819250681 0.0002990571653959682 0.9780082850410928 1.002058641985627 0.9780078354924225 -0.00048785356735447927
3.3343006598342293 0.01671545505330796 0.9778551439533827 0.0002990583196029503 0.9780221059881888 1.0020547745691226 0.9780216235463778 -0.00016647959299509463
3.3343006598342293 0.01740098995895023 0.9782385193892078 0.0002990594360199569 0.9780365174820674 1.0020510338043875 0.9780359987859364 0.00020252060327141663
3.3343006598342293 0.01808652533025379 0.9778895705311061 0.0002990605444447466 0.9780517327494483 1.0020473198467057 0.9780511859737421 -0.00016161544263593175
3.3343006598342293 0.018772060701557347 0.97825635792621 0.00029906165736891716 0.9780676897773863 1.002043590840814 0.9780671343867042 0.00018922353950578952
3.3343006598342293 0.019457595607199618 0.9781881742800621 0.0002990628283249019 0.9780845657270335 1.0020396674212897 0.9780839859467996 0.00010418833326253374
3.3343006598342293 0.02014313051284189 0.9779136740932266 0.00029906385546834093 0.9781020446955095 1.002036225887145 0.9781014168037934 -0.00018774271056676284
3.3343006598342293 0.020828665884145448 0.9786061826053863 0.0002990649517233067 0.9781204607306159 1.0020325528148502 0.9781197844100997 0.0004863981952866192
3.3343006598342293 0.021514201255449006 0.9780683166096463 0.00029906612837545546 0.9781400881156701 1.0020286103966205 0.9781393607729678 -7.104416332148755e-05
3.3343006598342293 0.022199736161091277 0.9786058895527628 0.00029906736407724733 0.9781607202776282 1.0020244701636893 0.97815996950375 0.0004459200490128934
3.3343006598342293 0.022885271066733548 0.9783295891288882 0.0002990684485713791 0.9781819964730407 1.0020208365819359 0.9781812100522246 0.0001483790766636517
3.3343006598342293 0.023570806438037106 0.9783265123198326 0.0002990695261063486 0.9782042946108991 1.002017226342853 0.9782034461428556 0.00012306617697699362
3.3343006598342293 0.024256341809340665 0.9783479633282783 0.00029907060728746583 0.978227550535224 1.0020136039136411 0.9782266337973001 0.0001213295309782092
3.3343006598342293 0.024941877180644223 0.9789563065090505 0.000299071822863604 0.9782521262018455 1.0020095312336563 0.978251139803096 0.0007051667059545519
3.3343006598342293 0.025627412086286494 0.9780742347998698 0.00029907296928342246 0.9782776127144357 1.0020056902861187 0.9782765684902075 -0.0002023336903377304
3.3343006598342293 0.026312946991928765 0.9785945433727363 0.00029907423309752596 0.978304391578593 1.0020014560566768 0.9783032734947185 0.0002912698780178635
3.3343006598342293 0.026998482363232323 0.9782630999694952 0.00029907536725796833 0.9783323702720153 1.0019976562438566 0.9783311827494413 -6.808277994607703e-05
3.3343006598342293 0.027684017734535882 0.9784782680829686 0.0002990764613306091 0.9783614805577927 1.001993990765748 0.9783602292423428 0.00011803884062577819
3.3343006598342293 0.028369552640178153 0.9782003821416855 0.0002990774996545813 0.9783917868132852 1.0019905120875399 0.9783904310271171 -0.00019004888543161513
3.3343006598342293 0.029055087545820424 0.9790410356784318 0.00029907856841304145 0.9784235874137988 1.0019869314704382 0.9784221383455195 0.000618897332912316
3.3343006598342293 0.029740622917123982 0.9780725572961065 0.0002990797420452445 0.9784571158562065 1.00198299952867 0.9784555742785459 -0.0003830169824393659
3.3343006598342293 0.03042615828842754 0.9788102224334049 0.00029908071540958863 0.9784918310528448 1.0019797385543747 0.9784901919922286 0.00032003044117623336
3.3343006598342293 0.03111169319406981 0.9784555810429928 0.00029908176285813563 0.9785283144986417 1.0019762294062031 0.9785265532731348 -7.097223014196352e-05
3.3343006598342293 0.03179722809971208 0.9794472616636122 0.0002990829138521482 0.9785666719853395 1.001972373389736 0.9785647823199588 0.0008824793436533751
3.3343006598342293 0.03248276347101564 0.9783191510985039 0.00029908398365942346 0.9786067700626205 1.0019687893886087 0.9786047352771651 -0.00028558417866120234
3.3343006598342293 0.0331682988423192 0.9788151170087781 0.0002990850378932393 0.9786489322092097 1.001965257585789 0.978646733105132 0.00016838390364615208
3.3343006598342293 0.03385383421362276 0.9792805392172202 0.0002990860690477967 0.9786930757656551 1.0019618031251882 0.9786906862546497 0.0005898529625705251
3.3343006598342293 0.03453936911926503 0.9787346431978264 0.0002990872659549588 0.9787396961382581 1.0019577934083101 0.9787371338563746 -2.4906585481820898e-06
3.3343006598342293 0.0352249040249073 0.9786153932929931 0.0002990884001973403 0.9787887088371952 1.001953993652141 0.9787859520720543 -0.00017055877906124728
3.3343006598342293 0.03591043939621086 0.9784619994319539 0.00029908946926999157 0.9788403954054754 1.0019504122434908 0.9788374276537952 -0.00037542822184133406
3.3343006598342293 0.036595974767514416 0.9789657336638444 0.00029909059581622314 0.9788953121874535 1.0019466383252302 0.97889207697907 7.365668477443688e-05
3.3343006598342293 0.03728150967315669 0.9787291289528919 0.00029909168465149134 0.9789530921230478 1.001942990765326 0.9789495933580415 -0.00022046440514966736
3.3343006598342293 0.03796704457879896 0.9787378258782258 0.000299092774472874 0.9790145572203973 1.0019393399285663 0.9790107633306981 -0.000272937452472366
3.3343006598342293 0.03865257995010252 0.9786682258552657 0.0002990938393990669 0.9790793997156522 1.0019357725149114 0.979075283850899 -0.000407057995633342
3.3343006598342293 0.039338115321406075 0.9790848695687825 0.00029909493583280786 0.9791488253092676 1.0019320995801484 0.9791443803072982 -5.951073851573341e-05
3.3343006598342293 0.040023650227048346 0.9788607990965964 0.00029909599519697657 0.9792232023503319 1.0019285508500324 0.9792183293947228 -0.00035753029812635173
3.3343006598342293 0.040709185598351905 0.9792282007079767 0.00029909681266252934 0.9793033734806412 1.0019258124655295 0.9792980048660065 -6.98041580298181e-05
3.3343006598342293 0.041394720503994176 0.9795467134052434 0.0002990976637819681 0.9793904781263129 1.0019229613615641 0.9793846172807965 0.00016209612444684218
3.3343006598342293 0.042080255875297734 0.9792606578646273 0.00029909857758838145 0.9794871947450453 1.0019199002850616 0.9794807174756821 -0.00022005961105475702
3.3343006598342293 0.04276579124660129 0.980188900304893 0.00029909958104346426 0.9797355230305584 1.00191653892423 0.9797281853462402 0.0004607149586528525
3.3343006598342293 0.04345132615224356 0.9800249029828719 0.00029910081003080784 0.9802128092871254 1.0019124221090814 0.9802048974805951 -0.00017999449772321263
3.3343006598342293 0.044136861057885834 0.9811424744521228 0.00029910212786211313 0.9808119943607928 1.001908007725391 0.9808036387780948 0.00033883567402792636
3.3343006598342293 0.04482239642918939 0.9818183214325189 0.0002991030610468701 0.9814991120452903 1.0019048818286602 0.9814903990939239 0.0003279223385950214
3.3343006598342293 0.04550793180049295 0.9824337559509974 0.000299103881071742 0.9822553638637213 1.001902135000637 0.9822462981534913 0.00018745779750606317
3.3343006598342293 0.04619346670613522 0.9837289684210049 0.0002991048735327901 0.9830673179415067 1.001898810585253 0.9830579707092371 0.0006709977117678179
3.3343006598342293 0.04687900161177749 0.9836916129701274 0.0002991058626367094 0.9839234561216721 1.0018954974370868 0.9839138786402791 -0.00022226567015171117
3.3343006598342293 0.04756453698308105 0.984680175104439 0.0002991067543571059 0.9848149239720063 1.0018925105080483 0.9848051398236352 -0.00012496471919620777
3.3343006598342293 0.04825007235438461 0.986424742332624 0.00029910764229238807 0.9857340851821091 1.00188953627542 0.9857241540212506 0.000700588311373429
3.3343006598342293 0.04893560726002688 0.9868578182890109 0.00029910858327851926 0.9866740285993278 1.0018863843626657 0.9866639643707832 0.00019385391822768216
3.3343006598342293 0.04962114263133044 0.987378738678712 0.00029910950435547143 0.987628272984846 1.0018832991565993 0.9876181195070518 -0.00023938082833985241
3.3343006598342293 0.05030667753697271 0.9879462576908078 0.0002991104126266927 0.9885910162397921 1.0018802568627532 0.9885807971676762 -0.0006345394768684232
3.3343006598342293 0.05099221290827627 0.9899252085187533 0.0002991115965821295 0.9895572928628908 1.00187629118041 0.9895470517783663 0.0003781567403869923
3.3343006598342293 0.05167774827957983 0.9907339525376336 0.0002991126248626694 0.9905204507424564 1.001872846959712 0.9905101900903673 0.0002237624472662958
3.3343006598342293 0.0523632831852221 0.9915624994264388 0.0002991136581769822 0.99147623873022 1.001869385902271 0.991465984269878 9.651515656083909e-05
3.3343006598342293 0.05304881809086437 0.9920734231134464 0.00029911472902436394 0.9924188543177838 1.001865799154095 0.9924086367667884 -0.0003352136533419925
3.3343006598342293 0.05373435346216793 0.9934237357761837 0.00029911577244840935 0.9933429536701922 1.0018623042836756 0.9933327906091979 9.0945166985823e-05
3.3343006598342293 0.054419888833471486 0.9940166350376214 0.0002991167680959179 0.9942428442956809 1.0018589694599092 0.9942327833155613 -0.00021614827793992042
3.3343006598342293 0.05510542373911376 0.9948175937747575 0.000299117664380765 0.9951129239236995 1.0018559674606287 0.9951029965385261 -0.00028540276376853857
3.3343006598342293 0.05579095864475603 0.9955894600527049 0.0002991186917551954 0.9959471179392031 1.0018525264145413 0.9959373372979415 -0.00034787724523666075
3.3343006598342293 0.056476494016059586 0.9963939985709055 0.00029911976548856526 0.9967387423098322 1.0018489301209714 0.9967291166427952 -0.000335118071889684
3.3343006598342293 0.057162029387363145 0.9972422022493451 0.0002991207364770621 0.9974798173453526 1.0018456779767095 0.9974703919446279 -0.00022818969528282107
3.3343006598342293 0.057847564293005416 0.9983842066816527 0.0002991216522180791 0.9981617280164585 1.0018426108928886 0.9981524998890632 0.00023170679258954774
3.3343006598342293 0.058533099664308974 0.9987381258415585 0.0002991226806146476 0.9987734269368942 1.0018391665151465 0.9987643871351805 -2.626129362193197e-05
3.3343006598342293 0.059218634569951245 0.9992999335742998 0.00029912367504668526 0.999300239923532 1.001835835916311 0.9992913868353495 8.546738950343524e-06
3.3343006598342293 0.0599041699412548 0.9992269249765251 0.0002991247578593361 0.999719255103384 1.0018322093341285 0.999710552720686 -0.00048362774416088605
3.3343006598342293 0.06058970531255836 1.000447055889924 0.00029912572066753576 0.9999815484665938 1.0018289846957937 0.9999728353916905 0.0004742204982336462
3.3343006598342293 0.06127524021820063 1.0005023733892908 0.0002991266665122543 1.0 1.0018258168917824 0.9999911269605313 0.0005112464287595486
3.3343006598342293 0.061960775123842904 0.9998952998603808 0.000299127643417631 1.0 1.0018225450810736 0.9999910980580851 -9.579819770422215e-05
3.3343006598342293 0.06264631049514646 0.9997304007282174 0.0002991285933504316 1.0 1.0018193636262842 0.9999910729690985 -0.0002606722408811102
3.3343006598342293 0.06333184586645002 1.0001663664152545 0.0002991295720385294 1.0 1.0018160858872072 0.999991047799181 0.0001753186160734499
3.3343006598342293 0.06401738077209229 1.000085991745962 0.00029913052679927477 1.0 1.0018128883042554 0.9999910211585149 9.497058744700748e-05
3.3343006598342293 0.06470291567773456 1.0000290075051164 0.0002991314910371108 1.0 1.0018096590023582 0.9999909883506051 3.8019154511292896e-05
3.3343006598342293 0.06538845104903812 1.0001771405461664 0.00029913247711868193 1.0 1.001806356565752 0.9999909594582129 0.0001861810879534298
3.3343006598342293 0.06607398642034168 0.9997722076627309 0.0002991334176747337 1.0 1.0018032066166802 0.9999909286133748 -0.0002187209506439025
3.3343006598342293 0.06675952179164524 0.9996672259528829 0.000299134353091751 1.0 1.001800073898028 0.9999909000736452 -0.0003236741207622851
3.3343006598342293 0.06744505669728751 0.9996278803046671 0.00029913532966883326 1.0 1.001796803354912 0.9999908720438243 -0.0003629917391572146
3.3343006598342293 0.06813059160292978 0.9995233694301688 0.00029913628544316545 1.0 1.001793602500595 0.9999908461185293 -0.0004674766883604464
3.3343006598342293 0.06881612697423334 0.9996241632963857 0.00029913726092244185 1.0 1.0017903356762097 0.9999908141438375 -0.0003666508474517993
3.3343006598342293 0.0695016623455369 0.9999736011272479 0.00029913820374252834 1.0 1.0017871782458343 0.9999907873940311 -1.7186266783264514e-05
3.3343006598342293 0.07018719725117917 0.9996067967243274 0.0002991391295939205 1.0 1.0017840776616516 0.9999907578515259 -0.0003839611271985177
3.3343006598342293 0.07087273215682144 0.999952090593991 0.0002991400842776724 1.0 1.0017808805408641 0.9999907337194274 -3.864312543633286e-05
3.3343006598342293 0.071558267528125 1.0005100558459625 0.0002991410170520913 1.0 1.001777756811501 0.999990702055651 0.0005193537903115386
3.3343006598342293 0.07224380289942856 0.9997866856531291 0.0002991419705277372 1.0 1.0017745637767954 0.9999906762690602 -0.00020399061593112666
3.3343006598342293 0.07292933780507083 0.9997413403118026 0.00029914290463528087 1.0 1.0017714356224499 0.9999906534135278 -0.0002493131017251571
3.3343006598342293 0.0736148727107131 1.000108623350184 0.000299143863889139 1.0 1.0017682232780545 0.999990625009841 0.00011799834034287304
3.3343006598342293 0.07430040808201666 0.9999031667622551 0.00029914479703116697 1.0 1.00176509839659 0.9999905951270083 -8.742836475317262e-05
3.3343006598342293 0.07498594345332021 0.9995581280049834 0.00029914572714447816 1.0 1.001761983677013 0.9999905705767095 -0.00043244257172603273
3.3343006598342293 0.07567147882462377 0.9998084871714181 0.00029914667791859726 1.0 1.001758799789516 0.9999905406568935 -0.00018205348547539746
3.3343006598342293 0.07635701373026604 1.0002466988994776 0.0002991475904258893 1.0 1.0017557440663916 0.9999905102175232 0.0002561886819544279
3.3343006598342293 0.07704254863590831 0.9998082339098019 0.0002991485102760919 1.0 1.0017526637728502 0.9999904826462643 -0.00018224873646244255
3.3343006598342293 0.07772808400721187 1.0000459314107026 0.0002991494617351303 1.0 1.0017494776510345 0.9999904532595356 5.547815116702104e-05
3.3343006598342293 0.07841361937851543 1.0000609795480238 0.0002991503812314039 1.0 1.0017463985812103 0.9999904236180972 7.055592992655235e-05
3.3343006598342293 0.0790991542841577 0.9997557513818159 0.00029915132545284777 1.0 1.00174323673518 0.9999903956201573 -0.00023464423834140824
3.3343006598342293 0.07978468918979997 0.9997222096877724 0.00029915223927606967 1.0 1.001740176700482 0.9999903676520114 -0.00026815796423906857
3.3343006598342293 0.08047022456110353 1.0001217823870827 0.00029915318316824346 1.0 1.001737015996314 0.9999903389137657 0.00013144347331706108
3.3343006598342293 0.08115575993240709 1.000115714173616 0.0002991540938050328 1.0 1.001733966669566 0.9999903078639464 0.00012540630966972888
3.3343006598342293 0.08184129483804936 1.000291883845037 0.0002991550221209992 1.0 1.0017308581620479 0.9999902781271021 0.0003016057179349163
3.3343006598342293 0.08252682974369163 0.9996645459374746 0.00029915594515702047 1.0 1.0017277673537899 0.999990248586519 -0.0003257026490444126
3.3343006598342293 0.08321236511499519 1.0001614658640676 0.0002991568470550559 1.0 1.0017247473450075 0.9999902232341992 0.00017124262986845107
3.3343006598342293 0.08389790048629875 1.0001453500014095 0.0002991577595805992 1.0 1.00172169176851 0.9999901961113921 0.0001551538900174121
3.3343006598342293 0.08458343585760231 0.9999157056980089 0.0002991586667447457 1.0 1.0017186541630363 0.9999901684540724 -7.446275606348696e-05
3.3343006598342293 0.08526897076324458 1.0002013952237059 0.0002991595891741052 1.0 1.0017155654614536 0.9999901402759989 0.00021125494770701803
3.3343006598342293 0.08595450566888685 1.000209622605799 0.0002991605120755681 1.0 1.0017124751981217 0.9999901141359951 0.00021950846980389738
3.3343006598342293 0.08664004104019041 0.9996562952600445 0.00029916143469094843 1.0 1.001709385911773 0.9999900857948533 -0.0003337905348087533
3.3343006598342293 0.08732557641149397 0.9995933158927585 0.0002991623314364714 1.0 1.0017063832663438 0.9999900605362336 -0.00039674464347516647
3.3343006598342293 0.08801111131713624 0.9998037258680245 0.00029916321649070364 1.0 1.0017034197854573 0.9999900347535982 -0.00018630888557369385
3.3343006598342293 0.08869664622277851 0.9998766605241325 0.0002991641097382862 1.0 1.0017004288880567 0.999990007484071 -0.00011334695993847621
3.3343006598342293 0.08938218159408207 1.000226508319773 0.00029916500373020354 1.0 1.0016974355162522 0.9999899836762444 0.000236524643528635
3.3343006598342293 0.09006771696538562 1.000373490614025 0.0002991659065638891 1.0 1.0016944125575271 0.9999899594057503 0.0003835312082746123
3.3343006598342293 0.0907532518710279 1.0003244041565842 0.0002991667891485537 1.0 1.0016914574162508 0.9999899293250156 0.0003344748315685653
3.3343006598342293 0.09143878677667017 1.0000051260958094 0.000299167658764597 1.0 1.0016885457146136 0.9999899011914294 1.5224904379995685e-05
3.3343006598342293 0.09212432214797373 0.9997910166024481 0.00029916853035614154 1.0 1.0016856274154675 0.9999898729064598 -0.0001988563040117297
3.3343006598342293 0.09280985751927728 1.0002617832842036 0.00029916941104098164 1.0 1.0016826786870412 0.9999898469108727 0.0002719363733308944
3.3343006598342293 0.09349539289058084 0.9997195009757859 0.0002991702894692891 1.0 1.0016797375312811 0.9999898225869326 -0.0002703216111467066
3.3343006598342293 0.09418092779622311 1.0000016522941566 0.00029917118583394896 1.0 1.0016767363387877 0.9999897976369063 1.1854657250287559e-05
3.3343006598342293 0.09486646270186538 0.9999908106425293 0.000299172062680915 1.0 1.0016738005124965 0.9999897712910665 1.0393514627837774e-06
3.3343006598342293 0.09555199807316894 0.9999441479172866 0.00029917293280515143 1.0 1.0016708872120095 0.9999897407365274 -4.559281924076952e-05
3.3343006598342293 0.0962375334444725 0.999783353391714 0.00029917380225222913 1.0 1.0016679761956733 0.9999897145244577 -0.00020636113274374868
3.3343006598342293 0.09692306835011477 1.0002906217535597 0.00029917466333496647 1.0 1.0016650932008595 0.9999896872097453 0.00030093454381430185
3.3343006598342293 0.09760860325575704 1.000736303402072 0.0002991755509381964 1.0 1.0016621214300403 0.9999896633164097 0.0007466400856622757
3.3343006598342293 0.0982941386270606 1.0002168664191315 0.00029917642983169455 1.0 1.0016591788375162 0.999989633111829 0.00022723330730256563
3.3343006598342293 0.09897967399836416 1.0001223293445678 0.00029917729786025824 1.0 1.001656272638468 0.9999896029639557 0.00013272638061212483
3.3343006598342293 0.09966520890400643 1.0004972938702625 0.0002991781722615792 1.0 1.0016533451201892 0.9999895798755853 0.0005077139946771947
3.3343006598342293 0.1003507438096487 0.9996819817839805 0.00029917905179089563 1.0 1.0016504004505116 0.9999895539765729 -0.0003075721925923647
3.3343006598342293 0.10103627918095226 1.0001114989075106 0.000299179906498809 1.0 1.0016475388996349 0.999989524982466 0.00012197392504464943
3.3343006598342293 0.10172181455225582 1.0002503175796258 0.00029918076125428776 1.0 1.0016446772058614 0.9999894951752198 0.00026082240440594706
3.3343006598342293 0.10240734992355938 1.000229437613592 0.0002991816438581656 1.0 1.0016417222937053 0.9999894742099467 0.00023996340364540458
3.3343006598342293 0.10309288482920165 1.0008361549406928 0.0002991825203631162 1.0 1.0016387878176962 0.9999894528059843 0.0008467021347084991
3.3343006598342293 0.10377841973484392 0.9999213818981142 0.0002991833917029714 1.0 1.0016358706511004 0.9999894275231429 -6.804562502871203e-05
3.3343006598342293 0.10446395510614748 1.0004196633636158 0.00029918423195039447 1.0 1.0016330575952328 0.9999894008251867 0.00043026253842903817
3.3343006598342293 0.10514949047745104 1.0005006610748857 0.0002991850960264412 1.0 1.0016301647802357 0.9999893831740013 0.0005112779008843438
3.3343006598342293 0.1058350253830933 1.0002018659700531 0.00029918594810310106 1.0 1.001627312153999 0.9999893567487077 0.00021250922134541383
3.3343006598342293 0.10652056028873558 1.0001587330012505 0.0002991867839838389 1.0 1.0016245137650943 0.9999893293625729 0.0001694036386775677
3.3343006598342293 0.10720609566003914 0.9998254229430248 0.00029918761500860423 1.0 1.001621731648674 0.9999893006458159 -0.00016387770279113756
3.3343006598342293 0.1078916310313427 1.0000186358985104 0.0002991884632851489 1.0 1.0016188917924433 0.9999892713812649 2.9364517245444866e-05
3.3343006598342293 0.10857716593698497 1.0004476047692155 0.00029918934678825994 1.0 1.0016159340219997 0.9999892484923222 0.0004583562768932792
3.3343006598342293 0.10926270130828852 0.9998623153146106 0.00029919018269850196 1.0 1.0016131355978994 0.9999892261717608 -0.00012691085715021977
3.3343006598342293 0.1099482362139308 1.000002592054522 0.0002991910306885386 1.0 1.0016102967495637 0.9999892017808777 1.3390273644220407e-05
3.3343006598342293 0.11063377158523435 0.9998575107584501 0.0002991918740126115 1.0 1.0016074735376108 0.9999891799712731 -0.0001316692128230379
3.3343006598342293 0.11131930695653791 1.0000773120923732 0.00029919270517677753 1.0 1.001604691049181 0.9999891572983581 8.815479401502735e-05
3.3343006598342293 0.11200484186218018 0.9996669625240336 0.0002991935519284749 1.0 1.001601856394267 0.9999891370757177 -0.0003221745516840402
3.3343006598342293 0.11269037676782245 0.9998268672954813 0.0002991943674579326 1.0 1.0015991262766322 0.9999891113348273 -0.000162244039345949
3.3343006598342293 0.11337591213912601 1.0000996300833764 0.0002991951945677099 1.0 1.001596357407194 0.999989089544662 0.00011054053871439873
3.3343006598342293 0.11406144751042957 1.000102974726125 0.0002991960231637966 1.0 1.0015935835774705 0.99998906485806 0.00011390986806492087
3.3343006598342293 0.11474698241607184 0.999588202245502 0.0002991968474417007 1.0 1.0015908242186509 0.999989042856511 -0.00040084061100897905
3.3343006598342293 0.11543251732171411 0.999372289586881 0.0002991976584406532 1.0 1.0015881093273862 0.9999890171888317 -0.0006167276019507506
3.3343006598342293 0.11611805269301767 1.0001708638332762 0.0002991984903781534 1.0 1.0015853243577602 0.9999889913679955 0.0001818724652807857
3.3343006598342293 0.11680358806432123 0.9996387863082015 0.00029919929133411763 1.0 1.00158264311565 0.9999889609069257 -0.00035017459872421774
3.3343006598342293 0.1174891229699635 0.9999100734790215 0.00029920009704154847 1.0 1.0015799459822394 0.9999889358354104 -7.886235638887573e-05
3.3343006598342293 0.11817465834126706 1.0000773461841308 0.0002992009192202462 1.0 1.0015771937256697 0.9999889127937075 8.843339042330367e-05
3.3343006598342293 0.11886019324690933 0.9997960602446874 0.00029920173463424826 1.0 1.0015744641289681 0.9999888932815025 -0.0001928330368151654
3.3343006598342293 0.11954572861821289 0.9996784192885955 0.000299202555935419 1.0 1.0015717148400212 0.9999888644175818 -0.00031044512898636967
3.3343006598342293 0.12023126398951645 1.0003781554226219 0.0002992033435875812 1.0 1.0015690782046236 0.9999888335982758 0.0003893218243460339
3.3343006598342293 0.12091679889515872 1.0003777955911968 0.0002992041561793728 1.0 1.0015663580993213 0.9999888089548815 0.0003889866363152583
3.3343006598342293 0.12160233380080099 1.0002069416112829 0.00029920495546040027 1.0 1.0015636825654668 0.9999887874406146 0.00021815417066828324
3.3343006598342293 0.12228786917210455 0.9996262590839444 0.0002992057474787743 1.0 1.0015610313569052 0.9999887644948422 -0.0003625054108977732
3.3343006598342293 0.1229734045434081 1.000180357660946 0.00029920652242026335 1.0 1.0015584373252286 0.9999887396026903 0.00019161805825573808
3.3343006598342293 0.12365893944905038 0.999408263357081 0.0002992073276968006 1.0 1.00155574176454 0.9999887164024686 -0.0005804530453875634
3.3343006598342293 0.12434447435469265 0.9998128748882354 0.0002992081433186928 1.0 1.001553011588883 0.9999886884493362 -0.00017581356110074609
3.3343006598342293 0.1250300097259962 0.9998946178620414 0.00029920893722275353 1.0 1.0015503541248036 0.9999886637876193 -9.404592557793467e-05
3.3343006598342293 0.12571554509729976 1.0002848433661646 0.00029920976299754783 1.0 1.0015475899936157 0.9999886403465255 0.00029620301963917406
3.3343006598342293 0.12640108000294203 0.9996903179800286 0.0002992105455351023 1.0 1.0015449706053172 0.99998862223001 -0.0002983042499813404
3.3343006598342293 0.1270866153742456 0.9997073272426208 0.0002992113194655329 1.0 1.001542380041124 0.9999885992536023 -0.00028127201098149257
3.3343006598342293 0.12777215027988786 0.999995310134922 0.0002992121197900847 1.0 1.0015397011424318 0.9999885761113676 6.734023554444413e-06
3.3343006598342293 0.12845768565119142 1.000246723648517 0.0002992129045886918 1.0 1.001537074227114 0.9999885488895581 0.00025817475895895114
3.3343006598342293 0.12914322102249498 0.9997275903345424 0.00029921369258219455 1.0 1.001534436631553 0.9999885244521768 -0.00026093411763439267
3.3343006598342293 0.12982875592813725 1.0002262431184583 0.00029921447771094986 1.0 1.0015318086387779 0.999988505689551 0.0002377374289073142
3.3343006598342293 0.13051429083377952 0.9999322327060526 0.00029921524484467733 1.0 1.0015292408925058 0.9999884874441958 -5.625473814319104e-05
3.3343006598342293 0.13119982620508308 1.0000353588434292 0.0002992160115336339 1.0 1.0015266746481235 0.9999884645641701 4.689427925907985e-05
3.3343006598342293 0.13188536157638664 0.9996764539365526 0.0002992167950980722 1.0 1.0015240519320892 0.9999884407643098 -0.00031198682775723796
3.3343006598342293 0.1325708964820289 0.9999797596180542 0.0002992175766049616 1.0 1.0015214361166838 0.9999884141797593 -8.654561705068176e-06
3.3343006598342293 0.13325643138767118 0.9997687631041294 0.00029921836285698363 1.0 1.0015188044324288 0.9999883916070705 -0.00021962850294110492
3.3343006598342293 0.13394196675897474 1.000088642110027 0.000299219148828189 1.0 1.0015161737019258 0.9999883652324559 0.00010027687757108161
3.3343006598342293 0.1346275021302783 0.9999878668361852 0.0002992199344991799 1.0 1.0015135439900855 0.9999883369355245 -4.700993392336983e-07
3.3343006598342293 0.13531303750158186 0.999516549246905 0.0002992207095530649 1.0 1.0015109498281898 0.999988311049346 -0.0004717618024410175
3.3343006598342293 0.13599857240722413 0.9991873612695953 0.00029922148000219523 1.0 1.0015083710920631 0.999988289523472 -0.000800928253876676
3.3343006598342293 0.1366841073128664 1.0000741692702344 0.000299222271083841 1.0 1.001505723311577 0.9999882647247463 8.590454548806914e-05
3.3343006598342293 0.13736964268416996 0.9997854318841836 0.0002992230413363332 1.0 1.0015031452605154 0.9999882420532292 -0.00020281016904566407
3.3343006598342293 0.13805517805547352 1.0001623471801382 0.00029922381787739856 1.0 1.001500546174905 0.9999882149781057 0.00017413220203243984
3.3343006598342293 0.1387407129611158 1.0012929786382585 0.0002992245974457667 1.0 1.0014979369704708 0.9999881858171349 0.0013047928211236126
3.3343006598342293 0.13942624786675806 0.9995107476661299 0.00029922536272007606 1.0 1.0014953756212754 0.9999881622587274 -0.00047741459259753594
3.3343006598342293 0.14011178323806162 0.9998842323402519 0.0002992261440988087 1.0 1.0014927603845964 0.9999881392387364 -0.00010390689848449597
3.3343006598342293 0.14079731860936517 0.9998720093485018 0.0002992268975248252 1.0 1.0014902387172353 0.9999881155730944 -0.00011610622459257147
3.3343006598342293 0.14148285351500745 0.9997432735646445 0.00029922767817444314 1.0 1.0014876259476648 0.9999880906499042 -0.0002448170852596965
3.3343006598342293 0.14216838842064972 1.0000433051774977 0.00029922842881344115 1.0 1.0014851136340084 0.9999880685168983 5.523666059947807e-05
3.3343006598342293 0.14285392379195327 0.9998685492867226 0.0002992291775160977 1.0 1.0014826078136492 0.9999880435087786 -0.00011949422205592697
3.3343006598342293 0.14353945916325683 0.999859993801689 0.00029922995441933917 1.0 1.0014800076224828 0.9999880216192284 -0.00012802781753940007
3.3343006598342293 0.1442249945345604 0.9995404790558927 0.0002992306991667637 1.0 1.0014775150652067 0.9999879962856739 -0.00044751722978120245
3.3343006598342293 0.14491052944020266 0.9998705633244318 0.00029923144662682055 1.0 1.0014750134416348 0.9999879698772975 -0.00011740655286573976
3.3343006598342293 0.14559606434584493 1.0004168001970528 0.0002992322126389444 1.0 1.00147244974037 0.9999879469323638 0.00042885326468899976
3.3343006598342293 0.1462815997171485 1.0004519636889657 0.0002992329698861445 1.0 1.0014699153865891 0.9999879223386975 0.00046404135026822946
3.3343006598342293 0.14696713508845205 0.9999976013716513 0.0002992336976182521 1.0 1.0014674798259622 0.9999878920651775 9.709306473815182e-06
3.3343006598342293 0.14765266999409432 1.000486922547456 0.00029923446933763614 1.0 1.0014648970624578 0.999987868411956 0.0004990541354999989
3.3343006598342293 0.1483382048997366 1.0002029479034382 0.0002992352153423559 1.0 1.0014624003725576 0.9999878463223472 0.00021510158109105948
3.3343006598342293 0.14902374027104015 0.9993990157964822 0.00029923595356216225 1.0 1.0014599297490565 0.9999878233540324 -0.0005888075575501972
3.3343006598342293 0.1497092756423437 1.0001883249484504 0.0002992366946459012 1.0 1.0014574495530029 0.9999878019910997 0.000200522957350735
3.3343006598342293 0.15039481054798598 0.9998978204219428 0.000299237433491667 1.0 1.0014549768590368 0.9999877819910318 -8.996156908902542e-05
3.3343006598342293 0.15108034545362825 1.0001709023294576 0.00029923818069637145 1.0 1.0014524762026424 0.9999877568261051 0.000183145503352522
3.3343006598342293 0.1517658808249318 1.0002462261006144 0.0002992389189514495 1.0 1.0014500055100648 0.9999877351381357 0.00025849096247876346
3.5052539103112306 -0.19031616235344773 1.0002224433901357 0.0003150156573151542 1.0 1.0035864709939148 0.999991810925169 0.00023063246496668466
3.5052539103112306 -0.18963062698214417 1.0000980786129414 0.00031501815838004646 1.0 1.0035785030885032 0.9999919433686211 0.00010613524432034893
3.5052539103112306 -0.1889450920765019 1.0005148293662962 0.0003150207014745891 1.0 1.0035704014145423 0.9999920715064482 0.0005227578598480109
3.5052539103112306 -0.18825955717085963 1.000222908336811 0.0003150232059204661 1.0 1.003562422993566 0.9999922008890748 0.00023070744773623364
3.5052539103112306 -0.18757402179955607 0.9997881333180506 0.00031502572027856257 1.0 1.0035544131228122 0.9999923285157384 -0.00020419519768777317
3.5052539103112306 -0.1868884864282525 1.000846122242741 0.0003150281693436906 1.0 1.0035466113756784 0.9999924566837433 0.0008536655589976849
3.5052539103112306 -0.18620295152261024 0.9997414610315501 0.0003150306790373936 1.0 1.00353861661587 0.999992579130227 -0.0002511180986768391
3.5052539103112306 -0.18551741661696797 1.0004886619903561 0.0003150331901238876 1.0 1.0035306175467387 0.9999927046302451 0.0004959573601109879
3.5052539103112306 -0.1848318812456644 0.9996163247432266 0.00031503563968355636 1.0 1.003522814594255 0.9999928314173078 -0.00037650667408117844
3.5052539103112306 -0.18414634587436085 0.9999504526346874 0.0003150380581627302 1.0 1.0035151107662106 0.9999929448690582 -4.2492234370805626e-05
3.5052539103112306 -0.18346081096871858 1.0005457406089846 0.00031504041583972127 1.0 1.003507600731409 0.9999930573821878 0.0005526832267968018
3.5052539103112306 -0.1827752760630763 1.0003445957159616 0.0003150428347885403 1.0 1.003499895640997 0.9999931768455427 0.00035141887041889586
3.5052539103112306 -0.18208974069177275 1.0002693196887527 0.00031504524111602197 1.0 1.0034922308707939 0.9999932965922386 0.00027602309651408863
3.5052539103112306 -0.1814042053204692 1.000013242523678 0.000315047611965335 1.0 1.0034846792221674 0.9999934056482513 1.9836875426726408e-05
3.5052539103112306 -0.18071866994916563 0.9994955113072269 0.00031504998655375213 1.0 1.0034771157776419 0.9999935290389922 -0.0004980177317652767
3.5052539103112306 -0.18003313504352336 1.0003872470906814 0.0003150524484762604 1.0 1.0034692742804252 0.9999936407231015 0.00039360636757990175
3.5052539103112306 -0.1793476001378811 0.9998053798630698 0.00031505477222542233 1.0 1.003461872993123 0.9999937577643498 -0.00018837790128001242
3.5052539103112306 -0.17866206476657753 1.0004070035687813 0.00031505712967967275 1.0 1.0034543644645586 0.9999938707746391 0.0004131327941422347
3.5052539103112306 -0.17797652939527397 0.9999824388679919 0.00031505947819794567 1.0 1.0034468845089501 0.9999939762652544 -1.1537397262562088e-05
3.5052539103112306 -0.1772909944896317 1.0000116673009438 0.0003150617813552204 1.0 1.003439549134974 0.9999940784002012 1.7588900742659952e-05
3.5052539103112306 -0.17660545958398943 0.9996977113616734 0.00031506407048458214 1.0 1.0034322585450595 0.999994184399854 -0.0002964730381805891
3.5052539103112306 -0.17591992421268587 0.9996210954153768 0.0003150663474773756 1.0 1.003425006713692 0.9999942848384001 -0.0003731894230233346
3.5052539103112306 -0.17523438884138232 0.9999122110542473 0.00031506867188440906 1.0 1.0034176039842198 0.9999943931317258 -8.21820774784543e-05
3.5052539103112306 -0.17454885393574004 0.9998867095078707 0.0003150709083761792 1.0 1.003410481348795 0.9999944865762069 -0.00010777706833620115
3.5052539103112306 -0.17386331903009777 1.0000005699079908 0.0003150731549394096 1.0 1.0034033267402318 0.9999945782267674 5.9916812233939964e-06
3.5052539103112306 -0.17317778365879422 0.9998504453989504 0.00031507540569589046 1.0 1.0033961588797775 0.9999946733518505 -0.00014422795290014445
3.5052539103112306 -0.17249224828749066 0.9997249937085295 0.00031507765803430985 1.0 1.0033889860839258 0.9999947658563932 -0.0002697721478637227
3.5052539103112306 -0.1718067129161871 0.9999610347972471 0.00031507988656134697 1.0 1.0033818892187192 0.9999948607618859 -3.382596463885612e-05
3.5052539103112306 -0.17112117801054483 0.9997328863421777 0.0003150821049311064 1.0 1.003374824799619 0.9999949526334071 -0.0002620662912293792
3.5052539103112306 -0.17043564310490256 1.0002571564754854 0.00031508436470653405 1.0 1.003367628626061 0.999995044274302 0.0002621122011834398
3.5052539103112306 -0.169750107733599 0.9998208853718833 0.0003150865465052418 1.0 1.0033606808645024 0.9999951323308037 -0.00017424695892043207
3.5052539103112306 -0.16906457236229544 1.000239295044978 0.00031508873056507137 1.0 1.0033537259989516 0.9999952286935968 0.00024406635138130017
3.5052539103112306 -0.16837903745665317 1.0002604684143035 0.00031509091108203373 1.0 1.0033467825113995 0.9999953233658216 0.00026514504848185183
3.5052539103112306 -0.1676935025510109 0.9994679222683915 0.0003150930588234477 1.0 1.0033399434859847 0.9999954140792803 -0.0005274918108887361
3.5052539103112306 -0.16700796717970734 0.9996468011661278 0.00031509520950721414 1.0 1.003333095184698 0.9999955023323285 -0.00034870116620067115
3.5052539103112306 -0.16632243180840378 0.9995142632393668 0.0003150973752294599 1.0 1.0033261990916966 0.9999955986684477 -0.0004813354290809091
3.5052539103112306 -0.1656368969027615 1.0004772519458671 0.00031509948137860934 1.0 1.0033194927822744 0.99999568241399 0.00048156953187716844
3.5052539103112306 -0.16495136153145795 0.999642394128962 0.00031510156082309925 1.0 1.0033128715926318 0.9999957635850732 -0.00035336945611119663
3.5052539103112306 -0.16426582662581568 1.000281552940307 0.00031510367913779137 1.0 1.0033061267256647 0.9999958500842923 0.0002857028560148134
3.5052539103112306 -0.16358029125451212 0.9998041039965057 0.000315105768310964 1.0 1.0032994747362227 0.9999959366160486 -0.00019183261954291986
3.5052539103112306 -0.16289475588320856 0.9991788263758714 0.00031510783256167717 1.0 1.0032929021872656 0.9999960218748496 -0.0008171954989781849
3.5052539103112306 -0.1622092209775663 0.9996455766799485 0.00031510988622936945 1.0 1.0032863634199685 0.9999960973674413 -0.00035052068749286125
3.5052539103112306 -0.16152368607192402 1.0000726227083605 0.00031511193323796236 1.0 1.0032798459397005 0.9999961725577552 7.645015060531168e-05
3.5052539103112306 -0.16083815070062046 0.9998744485425989 0.0003151139881660488 1.0 1.0032733033296883 0.9999962499825339 -0.0001218014399350098
3.5052539103112306 -0.1601526153293169 1.0002204609385512 0.000315116027090977 1.0 1.0032668117558803 0.9999963370769875 0.00022412386156367425
3.5052539103112306 -0.15946708042367463 0.9999345126385304 0.00031511806194324245 1.0 1.003260333232459 0.999996411360803 -6.189872227257975e-05
3.5052539103112306 -0.15878154551803236 1.0003369306919163 0.0003151201284842099 1.0 1.0032537539047923 0.999996482169105 0.00034044852281134297
3.5052539103112306 -0.1580960101467288 0.9995122252799092 0.0003151221536093602 1.0 1.0032473065180063 0.9999965556505336 -0.0004843303706243418
3.5052539103112306 -0.15741047477542525 0.9997580365799529 0.000315124140886995 1.0 1.0032409797068365 0.9999966298743275 -0.00023859329437458943
3.5052539103112306 -0.15672493986978298 1.0001621886278025 0.0003151261446342348 1.0 1.003234600542879 0.9999967032202758 0.00016548540752669982
3.5052539103112306 -0.15603940449847942 0.9997965596569108 0.00031512815524509924 1.0 1.00322819960931 0.999996778981081 -0.00020021932417013666
3.5052539103112306 -0.15535386959283715 0.9998160817019212 0.000315130104784958 1.0 1.0032219931779571 0.999996846792306 -0.0001807650903848934
3.5052539103112306 -0.1546683342215336 1.0003053471776846 0.0003151320665048882 1.0 1.0032157480484143 0.9999969112181613 0.00030843595952334546
3.5052539103112306 -0.15398279885023003 1.0003840509578965 0.00031513403819959866 1.0 1.0032094712425346 0.9999969795215815 0.00038707143631500074
3.5052539103112306 -0.15329726394458776 0.9998893788972344 0.00031513602888636063 1.0 1.0032031340559522 0.9999970418300692 -0.00010766293283481776
3.5052539103112306 -0.1526117290389455 0.9994465600991734 0.0003151379487490032 1.0 1.0031970224079338 0.999997101747865 -0.0005505416486916159
3.5052539103112306 -0.15192619366764193 1.0002584837584498 0.0003151398405220451 1.0 1.0031910002525644 0.9999971572071459 0.0002613265513039531
3.5052539103112306 -0.15124065829633837 1.0001240804058733 0.00031514176170292676 1.0 1.0031848845560603 0.9999972193518156 0.0001268610540576809
3.5052539103112306 -0.1505551233906961 1.0002330448796237 0.00031514369681926027 1.0 1.0031787245742005 0.9999972714659202 0.00023577341370351057
3.5052539103112306 -0.14986958848505383 1.0001458925394215 0.00031514558211271894 1.0 1.0031727232643468 0.9999973301456194 0.00014856239380212077
3.5052539103112306 -0.14918405311375027 0.9996086603153332 0.00031514748028063655 1.0 1.0031666810447566 0.9999973926310788 -0.00038873231574554357
3.5052539103112306 -0.1484985177424467 1.0001629287093536 0.00031514933866994303 1.0 1.0031607655183572 0.9999974503968003 0.00016547831255331324
3.5052539103112306 -0.14781298283680444 0.9998576781439501 0.0003151512079223022 1.0 1.0031548154836423 0.9999975053740997 -0.00013982723014960285
3.5052539103112306 -0.14712744746550088 1.0003688931309433 0.00031515305813256526 1.0 1.0031489261315096 0.9999975675052627 0.00037132562568065186
3.5052539103112306 -0.1464419125598586 1.0000483087498722 0.0003151549079418558 1.0 1.003143038124829 0.9999976246777373 5.068407213482118e-05
3.5052539103112306 -0.14575637718855505 0.9998432709485253 0.0003151567451262916 1.0 1.0031371903719093 0.9999976806965903 -0.00015440974806502084
3.5052539103112306 -0.1450708418172515 0.9999212612528852 0.0003151585643978529 1.0 1.0031313997028026 0.9999977321766668 -7.647092378160192e-05
3.5052539103112306 -0.14438530691160922 1.0002711188842717 0.00031516040262355747 1.0 1.003125548771313 0.9999977825029565 0.00027333638131521454
3.5052539103112306 -0.14369977200596695 1.0004668349351062 0.0003151622359884441 1.0 1.0031197133794165 0.9999978325251333 0.0004690024099729406
3.5052539103112306 -0.1430142366346634 1.0002713284690425 0.00031516403741624593 1.0 1.0031139797057553 0.9999978847297893 0.00027344373925319854
3.5052539103112306 -0.14232870126335984 1.0000711019999906 0.00031516580686651794 1.0 1.003108347875571 0.9999979393881068 7.316261188383688e-05
3.5052539103112306 -0.14164316635771756 1.0002705494248088 0.0003151675838168718 1.0 1.0031026922376651 0.9999979863992262 0.00027256302558253953
3.5052539103112306 -0.1409576314520753 0.999901191882603 0.0003151693234964633 1.0 1.0030971552860908 0.9999980301693344 -9.683828673145989e-05
3.5052539103112306 -0.14027209608077174 1.0006576870074175 0.00031517108560283856 1.0 1.0030915470181594 0.9999980737201711 0.0006596132872463967
3.5052539103112306 -0.13958656070946818 0.9995808475032117 0.00031517280020645634 1.0 1.0030860899977745 0.9999981215791425 -0.0004172740759307292
3.5052539103112306 -0.13890102533816462 0.9999638239189409 0.000315174532058622 1.0 1.003080578141198 0.9999981624431072 -3.4338524166344087e-05
3.5052539103112306 -0.13821549043252235 1.000054410038506 0.00031517626804143526 1.0 1.0030750531990607 0.9999982119377441 5.6198100761961634e-05
3.5052539103112306 -0.13752995552688008 1.0002164232083515 0.00031517796871271555 1.0 1.0030696406984918 0.9999982533201615 0.00021816988819001182
3.5052539103112306 -0.13684442015557652 0.99994732710643 0.0003151796731862986 1.0 1.0030642161554453 0.9999982977617834 -5.097065535342171e-05
3.5052539103112306 -0.13615888478427296 1.0001699358787506 0.00031518138580760927 1.0 1.0030587657410812 0.9999983455335927 0.0001715903451579015
3.5052539103112306 -0.1354733498786307 1.0006870259110778 0.0003151830716957492 1.0 1.0030534004628393 0.9999983921154239 0.0006886337956539812
3.5052539103112306 -0.13478781497298842 1.000109812527665 0.000315184778703571 1.0 1.0030479680304503 0.9999984324469307 0.00011138008073441341
3.5052539103112306 -0.13410227960168486 1.000194672749114 0.000315186466476417 1.0 1.0030425968698715 0.9999984674542315 0.00019620529488251215
3.5052539103112306 -0.1334167442303813 0.9993540271654558 0.00031518815037712063 1.0 1.0030372380893064 0.9999985045133651 -0.0006444773479092891
3.5052539103112306 -0.13273120932473903 1.0005011364901018 0.0003151898197269445 1.0 1.0030319256714175 0.9999985463040264 0.0005025901860753468
3.5052539103112306 -0.13204567441909676 1.0000856786789438 0.0003151914587082874 1.0 1.0030267099507275 0.9999985837994594 8.70948794844395e-05
3.5052539103112306 -0.1313601390477932 0.9998880556999451 0.00031519310037706806 1.0 1.0030214857321962 0.9999986088679198 -0.00011055316797470294
3.5052539103112306 -0.13067460367648964 1.000153577463919 0.00031519476066394354 1.0 1.0030162023213771 0.9999986444552714 0.00015493300864755088
3.5052539103112306 -0.12998906830518608 0.9996045066896069 0.00031519637038139744 1.0 1.0030110798871137 0.999998676752404 -0.00039417006279707234
3.5052539103112306 -0.1293035333995438 0.9998883798364051 0.0003151979980258856 1.0 1.0030059004587353 0.999998711441172 -0.00011033160476692228
3.5052539103112306 -0.12861799849390154 1.0000368779069126 0.0003151996242076492 1.0 1.003000725738403 0.9999987450336004 3.813287331222437e-05
3.5052539103112306 -0.12793246312259798 0.9999221440092837 0.00031520123009085233 1.0 1.0029956156631101 0.999998779918743 -7.663590945927723e-05
3.5052539103112306 -0.12724692775129443 1.000163340754133 0.00031520281578827905 1.0 1.002990569871997 0.9999988086044955 0.0001645321496375196
3.5052539103112306 -0.12656139284565215 1.0001889042401886 0.00031520438162905775 1.0 1.0029855873158318 0.9999988370914968 0.00019006714869174157
3.5052539103112306 -0.12587585794000988 0.9999640689623075 0.00031520599632436105 1.0 1.0029804493548284 0.9999988661904163 -3.479722810884045e-05
3.5052539103112306 -0.12519032256870632 1.0002219575259335 0.0003152076276204115 1.0 1.0029752586236966 0.9999988971024134 0.0002230604235200495
3.5052539103112306 -0.12450478719740277 0.9999094187468389 0.0003152091694368205 1.0 1.0029703526632694 0.9999989299874308 -8.951124059186633e-05
3.5052539103112306 -0.1238192522917605 0.9996211573335776 0.000315210725310575 1.0 1.002965402021927 0.9999989603050182 -0.0003778029714406328
3.5052539103112306 -0.12313371738611822 1.0001770011321691 0.00031521227055213657 1.0 1.0029604852595773 0.9999989843930993 0.00017801673906980842
3.5052539103112306 -0.12244818201481467 0.9995005659169166 0.00031521380420807324 1.0 1.0029556054088793 0.9999990079810954 -0.0004984420641788168
3.5052539103112306 -0.12176264664351111 1.000235492773095 0.00031521535909429855 1.0 1.0029506580552354 0.999999030532039 0.00023646224105600133
3.5052539103112306 -0.12107711127220755 0.9997426114740534 0.00031521688680705737 1.0 1.0029457972099542 0.9999990604971282 -0.00025644902307475625
3.5052539103112306 -0.12039157636656528 0.999828358328357 0.00031521840858168333 1.0 1.002940955305345 0.9999990829850345 -0.00017072465667744563
3.5052539103112306 -0.11970604146092301 1.0005294925341868 0.0003152199062109564 1.0 1.0029361902708271 0.9999991077431892 0.0005303847909975401
3.5052539103112306 -0.11902050608961945 0.999510837593277 0.0003152214193095667 1.0 1.002931376063217 0.9999991314234888 -0.0004882938302118722
3.5052539103112306 -0.11833497071831589 0.9998405430033838 0.0003152229158508209 1.0 1.0029266145814086 0.9999991536605289 -0.00015861065714517508
3.5052539103112306 -0.11764943581267362 0.999331856925319 0.0003152243786452067 1.0 1.0029219605142725 0.9999991760666003 -0.000667319141281264
3.5052539103112306 -0.11696390090703135 0.9998760864340118 0.000315225851013115 1.0 1.002917276031371 0.9999991979370887 -0.00012311150307686702
3.5052539103112306 -0.11627836553572779 0.9999773485990345 0.0003152273113135988 1.0 1.002912629985388 0.9999992220809926 -2.1873481958034624e-05
3.5052539103112306 -0.11559283016442423 1.0002796140900738 0.0003152288068047299 1.0 1.0029078720225655 0.9999992387706544 0.0002803753194193792
3.5052539103112306 -0.11490729525878196 0.9999995366987292 0.00031523028080000147 1.0 1.0029031824938266 0.9999992544643449 2.8223438430785563e-07
3.5052539103112306 -0.11422176035313969 0.9993958880833078 0.00031523172965768255 1.0 1.00289857298329 0.9999992760886457 -0.0006033880053378793
3.5052539103112306 -0.11353622498183613 0.999982138433911 0.000315233183256636 1.0 1.0028939484310742 0.9999992956814581 -1.7157247547028298e-05
3.5052539103112306 -0.11285068961053257 1.0001646806707343 0.0003152346110254346 1.0 1.0028894060977207 0.9999993160414113 0.00016536462932292828
3.5052539103112306 -0.11216515423922901 0.9999324876458993 0.00031523606285100477 1.0 1.0028847872718456 0.9999993316279586 -6.684398205936137e-05
3.5052539103112306 -0.11147961933358674 0.9998255023326758 0.0003152374814722721 1.0 1.002880274122961 0.9999993526749712 -0.00017385034229544516
3.5052539103112306 -0.11079408442794447 1.000046289973322 0.0003152389081933993 1.0 1.002875735246452 0.9999993724776848 4.691749563723313e-05
3.5052539103112306 -0.11010854905664091 0.9998840217965159 0.0003152403234919111 1.0 1.0028712327496903 0.9999993916550662 -0.00011536985855031823
3.5052539103112306 -0.10942301368533736 0.9995559391851073 0.0003152417530292305 1.0 1.0028666849959744 0.9999994064168832 -0.00044346723177590697
3.5052539103112306 -0.10873747877969508 0.9996129736740152 0.00031524316874500163 1.0 1.0028621812530767 0.999999423075071 -0.0003864494010556996
3.5052539103112306 -0.10805194387405281 1.0001451533796173 0.00031524459880676617 1.0 1.002857631913085 0.9999994370057835 0.00014571637383375968
3.5052539103112306 -0.10736640850274926 0.9998200555673082 0.00031524598247876015 1.0 1.0028532301884117 0.9999994537712843 -0.00017939820397605555
3.5052539103112306 -0.1066808731314457 0.9997829303655436 0.0003152473633578534 1.0 1.0028488373870115 0.9999994685064244 -0.00021653814088085088
3.5052539103112306 -0.10599533822580343 0.9998605849105758 0.0003152487449492031 1.0 1.0028444423583207 0.9999994837702337 -0.00013889885965789883
3.5052539103112306 -0.10530980332016115 1.0003146595023618 0.00031525010441679893 1.0 1.0028401177458814 0.9999994903363015 0.00031516916606022516
3.5052539103112306 -0.1046242679488576 1.0005926208169718 0.0003152514531676824 1.0 1.0028358272613136 0.9999995042192777 0.00059311659769401
3.5052539103112306 -0.10393873257755404 0.9999669385980298 0.00031525279230452854 1.0 1.002831567396089 0.9999995157988675 -3.257720083771343e-05
3.5052539103112306 -0.10325319720625048 1.0000658060828653 0.0003152541494398456 1.0 1.0028272503136983 0.9999995282361566 6.627784670876213e-05
3.5052539103112306 -0.10256766230060821 0.9999237542575296 0.00031525550267026 1.0 1.002822945689912 0.9999995417184169 -7.578746088732213e-05
3.5052539103112306 -0.10188212739496594 1.0001534000717176 0.00031525685882832777 1.0 1.00281863179034 0.999999545367797 0.0001538547039205973
3.5052539103112306 -0.10119659202366238 1.0004226081429175 0.0003152581998226883 1.0 1.0028143661625766 0.9999995544135672 0.0004230537293502534
3.5052539103112306 -0.10051105665235882 0.9998145061532546 0.0003152595398760444 1.0 1.0028101035643457 0.9999995670878359 -0.00018506093458126038
3.5052539103112306 -0.09982552174671655 1.0002614482463896 0.0003152608502731651 1.0 1.0028059353351755 0.9999995816630582 0.0002618665833313827
3.5052539103112306 -0.09913998684107428 1.0000530062721003 0.0003152621513666199 1.0 1.0028017967342264 0.9999995912280091 5.3415044091176256e-05
3.5052539103112306 -0.09845445146977072 1.0000733584493113 0.0003152634553468547 1.0 1.0027976489850972 0.9999996002507496 7.375819856170196e-05
3.5052539103112306 -0.09776891609846716 0.9992981557691537 0.00031526476967166293 1.0 1.0027934683662825 0.9999996116184093 -0.0007014558492556278
3.5052539103112306 -0.09708338119282489 0.9998511006923151 0.0003152660664658071 1.0 1.0027893435433601 0.999999622160715 -0.0001485214683999425
3.5052539103112306 -0.09639784582152133 1.0001120997439361 0.00031526735495795955 1.0 1.002785245160894 0.9999996268889042 0.00011247285503190874
3.5052539103112306 -0.09571231091587906 1.0000290650270551 0.0003152686383533498 1.0 1.0027811630232994 0.9999996333575976 2.9431669457569143e-05
3.5052539103112306 -0.0950267755445755 0.9997325237801861 0.00031526990291802216 1.0 1.0027771408136907 0.9999996394827486 -0.00026711570256254813
3.5052539103112306 -0.09434124017327195 1.0000277693962096 0.0003152711595899073 1.0 1.0027731437406897 0.9999996473049659 2.8122091243698577e-05
3.5052539103112306 -0.09365570526762967 1.0000533709459352 0.0003152724146315487 1.0 1.0027691518847777 0.9999996508632012 5.372008273396567e-05
3.5052539103112306 -0.0929701703619874 1.0002223757031798 0.0003152736892436687 1.0 1.0027650978144313 0.9999996556815529 0.00022272002162693205
3.5052539103112306 -0.09228463499068384 0.9999405756719536 0.0003152749409069686 1.0 1.002761116767705 0.9999996617319704 -5.9086060016810826e-05
3.5052539103112306 -0.09159909961938029 1.0001286371495117 0.0003152762000531216 1.0 1.0027571119528718 0.9999996632001102 0.00012897394940147855
3.5052539103112306 -0.09091356471373802 1.0004873144040631 0.000315277460176268 1.0 1.0027531040626587 0.9999996641720492 0.0004876502320139142
3.5052539103112306 -0.09022802980809574 1.0003404870975934 0.000315278688996615 1.0 1.0027491957635561 0.9999996683749153 0.00034081872267810454
3.5052539103112306 -0.08954249443679219 0.9999702695914106 0.00031527992786635885 1.0 1.002745255532893 0.999999668815192 -2.9399223781423345e-05
3.5052539103112306 -0.08885695906548863 1.0002629423552694 0.00031528113427394027 1.0 1.002741418578039 0.9999996681868375 0.0002632741684318596
3.5052539103112306 -0.08817142415984636 0.9996588817456264 0.00031528235733041396 1.0 1.002737528701695 0.9999996680974572 -0.00034078635183076855
3.5052539103112306 -0.0874858887885428 1.0000720064502095 0.00031528357961818545 1.0 1.0027336413003252 0.9999996680891694 7.233836104014735e-05
3.5052539103112306 -0.08680035388290053 0.999502226500914 0.00031528479725055495 1.0 1.002729768735107 0.999999668532287 -0.0004974420313729189
3.5052539103112306 -0.08611481851159697 1.0003130979129708 0.00031528600885512325 1.0 1.0027259153704335 0.9999996663593029 0.00031343155366791997
3.5052539103112306 -0.08542928314029341 0.9996484654943272 0.00031528721174829563 1.0 1.002722089740619 0.9999996657534224 -0.0003512002590951857
3.5052539103112306 -0.08474374823465114 1.000140447038195 0.0003152884092285526 1.0 1.002718281354803 0.9999996661888914 0.00014078084930357893
3.5052539103112306 -0.08405821332900887 0.9999721465570754 0.0003152896021006179 1.0 1.0027144876533323 0.9999996616645872 -2.7515107511755232e-05
3.5052539103112306 -0.08337267795770531 0.9996816086069992 0.0003152907937575623 1.0 1.0027106978449836 0.9999996615797816 -0.0003180529727824233
3.5052539103112306 -0.08268714258640175 1.0000799884078542 0.00031529196523834855 1.0 1.0027069722304858 0.9999996597488077 8.032865904650244e-05
3.5052539103112306 -0.08200160768075948 1.0003608162719135 0.00031529315006261925 1.0 1.0027032042083868 0.9999996540844575 0.00036116218745607664
3.5052539103112306 -0.08131607277511721 0.9997533163281095 0.00031529430634967293 1.0 1.0026995269687082 0.9999996502361499 -0.0002463339080404081
3.5052539103112306 -0.08063053740381365 0.9996743831256725 0.0003152954560736106 1.0 1.002695870627882 0.9999996417837798 -0.0003252586581072858
3.5052539103112306 -0.07994500203251009 1.0000799975425816 0.00031529658719259133 1.0 1.0026922734803794 0.9999996411328026 8.035640977899217e-05
3.5052539103112306 -0.07925946712686782 1.0005357447978342 0.00031529772615058674 1.0 1.0026886514295774 0.9999996372127702 0.0005361075850640606
3.5052539103112306 -0.07857393175556426 1.0001814790760826 0.00031529888087348645 1.0 1.0026849792708186 0.9999996317933392 0.000181847282743397
3.5052539103112306 -0.07788839684992199 0.9997478311182054 0.00031530002401669913 1.0 1.0026813439633615 0.9999996281329814 -0.0002517970147759563
3.5052539103112306 -0.07720286147861843 1.0001310234208445 0.00031530116106037075 1.0 1.0026777280791923 0.9999996259643666 0.00013139745647783307
3.5052539103112306 -0.07651732610731488 1.0008545548786427 0.0003153023027118527 1.0 1.0026740975680788 0.9999996150200998 0.0008549398585429024
3.5052539103112306 -0.0758317912016726 1.0003994417193551 0.0003153034377405258 1.0 1.002670488143904 0.9999996052021192 0.00039983651723596303
3.5052539103112306 -0.07514625629603033 1.0004576323417405 0.00031530455471309103 1.0 1.002666936164047 0.9999995947406254 0.00045803760111506886
3.5052539103112306 -0.07446072092472678 0.9998307923050689 0.0003153056874733864 1.0 1.0026633340048092 0.999999587847984 -0.00016879554291515664
3.5052539103112306 -0.07377518555342322 0.9992552476947796 0.00031530681592659366 1.0 1.0026597455677762 0.9999995787800157 -0.0007443310852360829
3.5052539103112306 -0.07308965064778095 0.999649473027124 0.00031530791101074944 1.0 1.002656263267578 0.9999995709847207 -0.0003500979575966623
3.5052539103112306 -0.07240411574213867 0.9999353638176703 0.00031530901012813824 1.0 1.0026527681662694 0.9999995598768733 -6.41960592029367e-05
3.5052539103112306 -0.07171858037083512 1.0003925282933235 0.0003153101091300518 1.0 1.002649273456525 0.9999995513684642 0.0003929769248592896
3.5052539103112306 -0.07103304499953156 0.9997292057479836 0.00031531121338519957 1.0 1.0026457620665883 0.9999995385513801 -0.00027033280339650023
3.5052539103112306 -0.070347509628228 1.000224914106819 0.0003153123022651962 1.0 1.0026422995917461 0.9999995294600019 0.000225384646816984
3.5052539103112306 -0.06966197472258573 0.9998312701827625 0.0003153133796578441 1.0 1.0026388736684844 0.999999519162972 -0.00016824898020950663
3.5052539103112306 -0.06897643981694346 1.0005957666405147 0.0003153144541308864 1.0 1.0026354570523834 0.9999995090305575 0.0005962576099572958
3.5052539103112306 -0.0682909044456399 0.9999676770839132 0.0003153155318900323 1.0 1.0026320300105014 0.999999498555443 -3.1821471529802636e-05
3.5052539103112306 -0.06760536907433634 0.99989496835372 0.0003153165977112676 1.0 1.0026286409516427 0.99999948945183 -0.00010452109810998866
3.5052539103112306 -0.06691983416869407 0.9997178981517546 0.0003153176694419463 1.0 1.0026252331252568 0.9999994778158591 -0.0002815796641044699
3.5052539103112306 -0.0662342992630518 0.9996384692134874 0.0003153187240988658 1.0 1.0026218796116244 0.9999994653383704 -0.00036099612488293964
3.5052539103112306 -0.06554876389174824 1.000099203185318 0.0003153197613267085 1.0 1.0026185815394553 0.999999456666691 9.974651862698636e-05
3.5052539103112306 -0.06486322852044468 0.9995619359864656 0.00031532082214311624 1.0 1.0026152084851965 0.9999994419255097 -0.00043750593904412494
3.5052539103112306 -0.06417769361480241 1.0002674419257127 0.0003153218598384507 1.0 1.0026119089704575 0.9999994271890504 0.0002680147366622698
3.5052539103112306 -0.06349215870916014 0.9997598255365553 0.0003153229018440152 1.0 1.0026085957725195 0.9999994096172973 -0.00023958408074198356
3.5052539103112306 -0.06280662333785658 1.0004731007534402 0.0003153239333754334 1.0 1.0026053159001176 0.9999993933407159 0.0004737074127243446
3.5052539103112306 -0.062121087966553024 0.9999032145156466 0.000315324958091729 1.0 1.0026020577184263 0.9999993803532172 -9.616583757066088e-05
3.5052539103112306 -0.061435552595249465 1.0001109011330744 0.00031532599446706955 1.0 1.0025987624872459 0.9999993668528226 0.00011153428025179046
3.5052539103112306 -0.060750017689607194 0.9999615616815881 0.0003153270300615912 1.0 1.0025954697603723 0.9999993510687872 -3.77893871991164e-05
3.5052539103112306 -0.06006448278396492 1.000063308891305 0.0003153280431393703 1.0 1.0025922486475853 0.9999993376089918 6.397128231305782e-05
3.5052539103112306 -0.059378947412661365 0.9999124200926623 0.0003153290267423152 1.0 1.0025891212707672 0.9999993236738048 -8.690358114249452e-05
3.5052539103112306 -0.058693412041357806 1.0000360266596062 0.00031533007307187706 0.9999878170774446 1.002585794475369 0.9999870613237445 4.8965335861739234e-05
3.5052539103112306 -0.058007877135715535 0.9999550370980997 0.000315331106851089 0.9997352674053998 1.0025825076053776 0.9997343483577541 0.00022068874034564256
3.5052539103112306 -0.057322342230073264 0.9996821972619011 0.00031533217418168197 0.9993214323800171 1.0025791140823883 0.9993203533356867 0.0003618439262144113
3.5052539103112306 -0.056636806858769706 0.9989203298793371 0.0003153331849389009 0.998798175642559 1.0025759004527244 0.9987969689571657 0.00012336092217135608
3.5052539103112306 -0.05595127148746615 0.9981058702903141 0.0003153341302217303 0.998188773723811 1.0025728950128021 0.9981874216311944 -8.155134088039251e-05
3.5052539103112306 -0.05526573658182388 0.9972577307410965 0.0003153349598051619 0.9975082605510603 1.0025702574433324 0.997506781464283 -0.0002490507231864836
3.5052539103112306 -0.054580201676181606 0.9967020089621346 0.00031533585971447266 0.9967678941267675 1.0025673962961412 0.9967663158508724 -6.430688873781953e-05
3.5052539103112306 -0.05389466630487805 0.9959438978501777 0.0003153367251108707 0.9959768482716679 1.0025646448937688 0.9959751858065085 -3.1287956330783295e-05
3.5052539103112306 -0.05320913093357449 0.9953557334124563 0.0003153376591688928 0.9951428153190427 1.0025616752086643 0.9951410633751416 0.00021467003731467926
3.5052539103112306 -0.05252359556227093 0.9945764027553095 0.00031533865563119074 0.9942726133056952 1.0025585071387408 0.99427078283253 0.00030561992277944316
3.5052539103112306 -0.05183806065662866 0.9933521147449911 0.0003153395456955982 0.9933721090252035 1.002555677358411 0.9933702129452583 -1.809820026721365e-05
3.5052539103112306 -0.05115252575098639 0.9925843768111527 0.0003153403728862904 0.9924473631147946 1.002553047486704 0.9924454090147241 0.0001389677964286351
3.5052539103112306 -0.05046699037968283 0.991800418373988 0.0003153413248484782 0.9915040201597319 1.002550020948419 0.991502014655395 0.00029840371859302106
3.5052539103112306 -0.04978145500837927 0.9904511536297929 0.00031534230294300047 0.9905475101109424 1.002546911347599 0.9905454380907073 -9.428446091441778e-05
3.5052539103112306 -0.049095920102737 0.9900434425893003 0.00031534334256778446 0.9895830805463518 1.0025436061482325 0.9895809622531634 0.00046248033613693895
3.5052539103112306 -0.04841038519709473 0.9888021796876546 0.0003153442923411703 0.9886159650358578 1.002540586625576 0.988613810025135 0.00018836966251956078
3.5052539103112306 -0.04772484982579117 0.9875511245883659 0.00031534499217556296 0.9876512307648495 1.0025383617214236 0.9876490488471789 -9.792425881294253e-05
3.5052539103112306 -0.04703931445448761 0.9867821368367315 0.00031534608758732583 0.9866958079778523 1.002534879222806 0.9866936068053629 8.8530031368661e-05
3.5052539103112306 -0.04635377954884534 0.9859251614758978 0.0003153471159199243 0.9857545219709486 1.0025316100021744 0.9857523061567326 0.00017285531916522157
3.5052539103112306 -0.04566824464320307 0.9842722925764226 0.00031534803393061354 0.9848341881871352 1.0025286915291376 0.9848319780476069 -0.0005596854711843458
3.5052539103112306 -0.04498270927189951 0.9837934591656221 0.00031534871261486075 0.9839410723798447 1.002526533916301 0.9839388828832608 -0.0001454237176387041
3.5052539103112306 -0.044297173900595954 0.9832684814983568 0.00031534969934765274 0.9830842379688346 1.0025233969993865 0.9830820581471459 0.00018642335121088482
3.5052539103112306 -0.043611638529292396 0.9825944728242222 0.0003153506370124048 0.982271546872467 1.002520416092605 0.982269385074109 0.00032508775011319546
3.5052539103112306 -0.042926103623650125 0.9816101186438064 0.0003153515216043063 0.9815139538093889 1.0025176039246575 0.9815117860973868 9.833254641966604e-05
3.5052539103112306 -0.042240568718007854 0.9806309599015085 0.000315352263899338 0.9808257243195142 1.0025152441387237 0.9808235685878217 -0.00019260868631321149
3.5052539103112306 -0.041555033346704295 0.9806511699942235 0.0003153531402836861 0.9802260834531799 1.0025124580917293 0.9802239205798483 0.00042724941437521924
3.5052539103112306 -0.04086949797540074 0.9794984913696256 0.00031535425399172414 0.9797487507343241 1.0025089176093394 0.9797466114134981 -0.00024812004387242403
3.5052539103112306 -0.040183963069758466 0.979200450598913 0.00031535520562410186 0.9794979549869606 1.0025058923859471 0.9794957983237809 -0.0002953477248678338
3.5052539103112306 -0.039498428164116195 0.9795694770010894 0.000315356169875358 0.9794028749199031 1.0025028270659744 0.9794008342238303 0.00016864277725914256
3.5052539103112306 -0.03881289279281264 0.9790145954175772 0.0003153571079470683 0.9793174670767744 1.0024998449878226 0.9793154917224764 -0.00030089630489926744
3.5052539103112306 -0.03812735742150908 0.9792978810076426 0.0003153580682544493 0.9792393394031096 1.002496792242079 0.9792374350966716 6.0445910970985395e-05
3.5052539103112306 -0.03744182251586681 0.978679624025679 0.00031535904919183976 0.9791674787721121 1.0024936739342651 0.9791656255616935 -0.0004860015360145242
3.5052539103112306 -0.036756287610224536 0.9785176056409786 0.0003153599607537052 0.9791006283052553 1.0024907761821176 0.9790987963504473 -0.0005811907094687152
3.5052539103112306 -0.03607075223892098 0.9795584673554512 0.00031536084377490497 0.9790385006317627 1.0024879691734943 0.9790367094619462 0.0005217578935049483
3.5052539103112306 -0.03538521686761742 0.9789675642629483 0.000315361655958024 0.9789799508568932 1.0024853873637205 0.9789781687586809 -1.0604495732646768e-05
3.5052539103112306 -0.03469968149631386 0.9792111615914216 0.0003153625467181199 0.9789250623365796 1.0024825557846726 0.9789232801307637 0.00028788146065794606
3.5052539103112306 -0.03401414659067159 0.9786154388593257 0.00031536335001035174 0.978873310602308 1.0024800022652176 0.9788715327953874 -0.0002560939360617409
3.5052539103112306 -0.03332861168502932 0.9786238645394693 0.00031536417621400525 0.9788244089045945 1.0024773759281038 0.9788226286941468 -0.00019876415467756647
3.5052539103112306 -0.03264307631372576 0.9790671461654756 0.00031536501588566335 0.9787781330128122 1.0024747067929807 0.9787763334911777 0.00029081267429797997
3.5052539103112306 -0.0319575409424222 0.9788368808836496 0.00031536588736849033 0.9787343037207387 1.0024719365520434 0.9787324741836013 0.00010440670004829844
3.5052539103112306 -0.03127200603677993 0.9788494090387474 0.00031536667372712897 0.9786925348346961 1.0024694369142153 0.9786906805412255 0.00015872849752185392
3.5052539103112306 -0.03058647113113766 0.9787299429891079 0.0003153675371240979 0.9786531885236216 1.0024666924051224 0.9786513071848161 7.86358042917934e-05
3.5052539103112306 -0.029900935759834102 0.9785363041619322 0.000315368341081215 0.9786156176848675 1.0024641368530043 0.9786136835181669 -7.737935623475245e-05
3.5052539103112306 -0.029215400388530544 0.9787369930607878 0.0003153691899821797 0.9785799937278542 1.0024614384512585 0.9785780153902268 0.0001589776705609447
3.5052539103112306 -0.028529865482888273 0.9785251282250086 0.00031536988038014874 0.9785456100173788 1.002459243893743 0.9785435755503856 -1.844732537703564e-05
3.5052539103112306 -0.027844330111584714 0.9787334689003709 0.00031537069538091 0.9785131185183518 1.0024566532755945 0.9785110302936947 0.00022243860667625626
3.5052539103112306 -0.027158795205942443 0.9788293644709353 0.00031537156371739075 0.9784823961420448 1.0024538931355487 0.9784802595020418 0.00034910496889350995
3.5052539103112306 -0.026473259834638885 0.9784907362968359 0.0003153724145177228 0.9784528954936468 1.00245118875157 0.9784507143073562 4.0021989479721576e-05
3.5052539103112306 -0.025787724463335326 0.978671248838127 0.00031537317036200193 0.9784248421758498 1.0024487862104936 0.9784225950396191 0.000248653798507803
3.5052539103112306 -0.025102189557693055 0.9777408675473732 0.000315373834210572 0.978397736836519 1.002446676098236 0.9783954420296338 -0.0006545744822605837
3.5052539103112306 -0.024416654652050784 0.9784942162308409 0.000315374576510258 0.9783720992696355 1.0024443166314043 0.9783697577217119 0.00012445850912901069
3.5052539103112306 -0.023731119280747226 0.9776302865494203 0.0003153754630460486 0.9783477272930071 1.0024414987115944 0.9783453165274656 -0.0007150299780452896
3.5052539103112306 -0.023045583909443668 0.978297971952516 0.0003153761759755897 0.9783240525151093 1.0024392326236269 0.9783215997240593 -2.3627771543299758e-05
3.5052539103112306 -0.022360049003801397 0.9779590169964595 0.00031537701217944803 0.9783017718086771 1.0024365747141355 0.9782992436026684 -0.00034022660620891543
3.5052539103112306 -0.021674514098159126 0.9783935648425673 0.00031537763373720734 0.978280392125021 1.0024345990755212 0.9782778146167247 0.00011575022584264794
3.5052539103112306 -0.020988978726855567 0.9775919122169103 0.0003153783947027151 0.9782602580557347 1.002432180336107 0.9782576302401117 -0.0006657180232013671
3.5052539103112306 -0.02030344335555201 0.9783418127921857 0.0003153790508996082 0.9782408774519423 1.002430094614559 0.9782382072513219 0.00010360554086374929
3.5052539103112306 -0.019617908449909738 0.9777761596034271 0.00031537984481866583 0.978222559980925 1.0024275711547719 0.9782198309885328 -0.0004436713851057039
3.5052539103112306 -0.01893237307860618 0.978247792229955 0.0003153807017289463 0.9782053838410447 1.002424847492587 0.9782026133235432 4.5178906411758035e-05
3.5052539103112306 -0.01824683817296391 0.9778166007629494 0.00031538162032432527 0.9781889895945893 1.0024219277827076 0.9781861618783808 -0.0003695611154314049
3.5052539103112306 -0.01756130280166035 0.978244401723074 0.00031538239343266726 0.9781731311521799 1.0024194705093443 0.9781702532465483 7.41484765257594e-05
3.5052539103112306 -0.01687576743035679 0.977824799414024 0.00031538316036158385 0.9781579888633375 1.0024170328887765 0.9781550638897508 -0.00033026447572681583
3.5052539103112306 -0.01619023252471452 0.9780768127017315 0.0003153839104872065 0.978143672499999 1.0024146486875667 0.978140695783227 -6.388308149551936e-05
3.5052539103112306 -0.01550469761907225 0.9778154663694933 0.0003153848266673514 0.9781303438724361 1.002411736713621 0.9781273040808297 -0.0003118377113363602
3.5052539103112306 -0.014819162247768691 0.9782117294578148 0.000315385661376918 0.9781176276356841 1.0024090836993316 0.9781145259528462 9.720350496855712e-05
3.5052539103112306 -0.014133626876465133 0.9780290219912687 0.00031538642397948934 0.9781054236392314 1.0024066598798942 0.9781022622163285 -7.324022505972305e-05
3.5052539103112306 -0.013448091970822862 0.9788060014339164 0.00031538724011534 0.9780941209601032 1.0024040659258338 0.978090903621162 0.0007150978127543617
3.5052539103112306 -0.01276255706518059 0.9778036380662877 0.00031538805159815657 0.9780832517685673 1.00240148677399 0.9780799942279101 -0.0002763561616224708
3.5052539103112306 -0.012077021693877033 0.9784779456026691 0.0003153888040258196 0.9780730973340986 1.0023990953301642 0.9780697930316703 0.00040815257099879876
3.5052539103112306 -0.011391486322573474 0.9782059221098336 0.0003153895802703561 0.9780635584798596 1.0023966282010333 0.9780602054553538 0.00014571665447982163
3.5052539103112306 -0.010705951416931203 0.9782228848074896 0.00031539022479595114 0.9780542783369682 1.0023945797219351 0.9780508758043281 0.00017200900316149959
3.5052539103112306 -0.010020416045627645 0.9784606873676024 0.0003153909061490676 0.9780456568080094 1.0023924142039777 0.9780422091297694 0.00041847823783303095
3.5052539103112306 -0.009334881139985374 0.9776347078661382 0.0003153916477771913 0.9780378103654024 1.0023900571269575 0.9780343199928833 -0.00039961212674510804
3.5052539103112306 -0.008649345768681815 0.9778199963107571 0.0003153924454312332 0.978030807346041 1.0023875219981293 0.9780272762634542 -0.00020727995269709254
3.5052539103112306 -0.007963810397378257 0.9782235779585177 0.0003153932040541252 0.9780240942674554 1.00238511093121 0.9780205213786498 0.0002030565798678552
3.5052539103112306 -0.007278275491735986 0.9781873106525719 0.00031539394636596543 0.9780178939770319 1.0023827517155532 0.9780142673859734 0.00017304326659850489
3.5052539103112306 -0.006592740586093715 0.978049871869047 0.0003153946693338572 0.9780122294969968 1.0023804539895127 0.9780085582323076 4.131363673942623e-05
3.5052539103112306 -0.005907205214790157 0.977996332084089 0.0003153953117059037 0.9780068957073533 1.0023784124208537 0.9780031805513287 -6.848467239750633e-06
3.5052539103112306 -0.005221669843486598 0.9780643002617219 0.0003153960030159395 0.978002168002164 1.0023762153281526 0.97799840589974 6.589436198189969e-05
3.5052539103112306 -0.004536134937844327 0.9785467804239384 0.0003153967764034967 0.977998074140412 1.0023737573915137 0.9779942734578698 0.0005525069660685666
3.5052539103112306 -0.003850600032202056 0.9779049700399206 0.00031539753177560866 0.9779945848585703 1.002371356722181 0.9779907487869366 -8.577874701598542e-05
3.5052539103112306 -0.003165064660898498 0.9782844999683713 0.00031539816201305254 0.977991420658417 1.0023693537556524 0.9779875469385773 0.0002969530297940448
3.5052539103112306 -0.0024795292895949395 0.9776536420187618 0.0003153989285155469 0.9779887500789014 1.0023669177340289 0.9779848364088949 -0.0003311943901330716
3.5052539103112306 -0.001793993918291381 0.9777334262548101 0.00031539963893225997 0.977986618488181 1.0023646599692027 0.9779826686381089 -0.00024924238329882
3.5052539103112306 -0.00110845901264911 0.9781530340001151 0.00031540034323248716 0.9779848900621448 1.0023624216531295 0.9779809047788368 0.00017212922127829433
3.5052539103112306 -0.000422924107006839 0.9782971696174372 0.000315401050964904 0.977983704552349 1.0023601724393838 0.9779796876904283 0.0003174819270088669
3.5052539103112306 0.0002626112642967193 0.9775666354500759 0.00031540178774036896 0.9779830050146986 1.0023578309359085 0.9779789572640193 -0.00041232181394335043
3.5052539103112306 0.0009481466356002777 0.9787112753194854 0.00031540248972964193 0.9779827444981384 1.0023555999945941 0.977978668818855 0.0007326065006304505
3.5052539103112306 0.0016336815412425487 0.9783165027178089 0.0003154032122046538 0.977982989076437 1.0023533039594048 0.977978884608911 0.0003376181088978747
3.5052539103112306 0.0023192164468848198 0.9779122544526143 0.0003154038863859373 0.9779836745495294 1.002351161411814 0.9779795353339644 -6.72808813501069e-05
3.5052539103112306 0.003004751818188378 0.9780736943673844 0.000315404567275622 0.9779848467731648 1.0023489975542257 0.9779806768766467 9.301749073775678e-05
3.5052539103112306 0.0036902871894919365 0.9781172614268674 0.000315405271671202 0.9779865539561369 1.0023467590050734 0.9779823567288476 0.00013490469801979987
3.5052539103112306 0.0043758220951342075 0.9777334235714406 0.00031540595670132086 0.9779886805857962 1.0023445820083972 0.9779844600425062 -0.0002510364710656132
3.5052539103112306 0.0050613570007764785 0.9777418280764961 0.00031540664272456276 0.9779913263393183 1.0023424018650948 0.9779870789232701 -0.0002452508467739589
3.5052539103112306 0.005746892372080037 0.9775170891582513 0.0003154073288226703 0.9779944846088172 1.002340221493359 0.9779902133170273 -0.0004731241587759838
3.5052539103112306 0.006432427743383595 0.9777657481107574 0.00031540799187709074 0.9779979747957536 1.0023381143618602 0.9779936828379145 -0.0002279347271570975
3.5052539103112306 0.007117963114687154 0.9779190302476055 0.00031540861669565086 0.978002026075191 1.0023361287488357 0.977997717062355 -7.868681474954009e-05
3.5052539103112306 0.007803498020329425 0.9781166553440279 0.0003154093160751161 0.9780067346394227 1.0023339061977885 0.9780024052930003 0.00011425005102760899
3.5052539103112306 0.008489032925971696 0.9780472219683574 0.00031541003257427245 0.9780120608536649 1.0023316292524667 0.9780077093580218 3.951261033552367e-05
3.5052539103112306 0.009174568297275254 0.9785212231116287 0.0003154107066860821 0.9780177089667311 1.0023294870183124 0.978013334510698 0.0005078886009306505
3.5052539103112306 0.009860103668578812 0.978319848755608 0.00031541138776823693 0.9780239054079916 1.002327322642664 0.9780195188789211 0.0003003298766868223
3.5052539103112306 0.010545638574221083 0.9780508420840629 0.0003154120591146394 0.978030604849433 1.002325189214906 0.9780262067574136 2.4635326649313782e-05
3.5052539103112306 0.011231173479863354 0.9781116444630745 0.00031541259861947186 0.9780375995984542 1.0023234747644192 0.9780331835200634 7.846094301111606e-05
3.5052539103112306 0.011916708851166913 0.9779605644587328 0.0003154132465236105 0.9780454366960872 1.002321415847951 0.9780410081961475 -8.044373741467048e-05
3.5052539103112306 0.012602244222470471 0.9779654041590904 0.00031541392791849796 0.9780540121950825 1.0023192505133607 0.9780495621463139 -8.415798722349876e-05
3.5052539103112306 0.013287779128112742 0.9779672893287733 0.0003154146437831193 0.9780632896962862 1.0023169756510333 0.9780588175621449 -9.152823337155169e-05
3.5052539103112306 0.013973314033755013 0.97795886531671 0.0003154153171266284 0.9780728055424167 1.0023148359209917 0.9780683137193052 -0.00010944840259530242
3.5052539103112306 0.014658849405058572 0.9779253768398752 0.000315415894513632 0.9780829290804305 1.0023130011258217 0.978078436193054 -0.00015305935317877495
3.5052539103112306 0.01534438477636213 0.9777414067971747 0.00031541646953084314 0.9780937837995785 1.0023111738679507 0.9780892816698322 -0.0003478748726575276
3.5052539103112306 0.01602992014766569 0.9780898406458169 0.0003154170548185127 0.9781050936259942 1.002309313980027 0.9781005948771913 -1.0754231374310308e-05
3.5052539103112306 0.01671545505330796 0.9779058614738538 0.0003154175735296128 0.9781172625794947 1.0023076656604326 0.9781127799916827 -0.00020691851782883575
3.5052539103112306 0.01740098995895023 0.9786485250899589 0.00031541813813254575 0.9781299478740211 1.0023058715155204 0.9781254659286681 0.0005230591612908064
3.5052539103112306 0.01808652533025379 0.9774149589883832 0.0003154186867974983 0.9781432670914272 1.0023041280230565 0.9781387692804829 -0.0007238102920997802
3.5052539103112306 0.018772060701557347 0.9786562173609458 0.00031541921335395153 0.9781575379482823 1.0023024547904682 0.9781530383143688 0.0005031790465769292
3.5052539103112306 0.019457595607199618 0.978208697128194 0.00031541983650625017 0.9781727026191318 1.0023004746135538 0.9781681811188669 4.05160093270851e-05
3.5052539103112306 0.02014313051284189 0.977896883860793 0.00031542048686357025 0.9781885066084384 1.002298407996204 0.9781839698903582 -0.0002870860295651756
3.5052539103112306 0.020828665884145448 0.9784646084429172 0.0003154210396842225 0.9782048828645581 1.0022966513243592 0.978200341372666 0.00026426707025117846
3.5052539103112306 0.021514201255449006 0.9782204850352053 0.0003154216006131494 0.9782220222464632 1.0022948688935303 0.9782174899069823 2.995128222993415e-06
3.5052539103112306 0.022199736161091277 0.9781681358743686 0.00031542220706986363 0.9782403516084001 1.002292941798864 0.9782358269580015 -6.769108363291476e-05
3.5052539103112306 0.022885271066733548 0.9785491748314873 0.0003154227635977277 0.9782596610506488 1.0022911733660989 0.9782551262016908 0.00029404862979653945
3.5052539103112306 0.023570806438037106 0.9780315435053428 0.00031542332047972924 0.9782797736792377 1.0022894038142662 0.9782752174435262 -0.00024367393818336414
3.5052539103112306 0.024256341809340665 0.9785338192305789 0.0003154239909927719 0.9783011299910621 1.002287273195997 0.9782965775313816 0.00023724169919736582
3.5052539103112306 0.024941877180644223 0.977996996609946 0.00031542461893437773 0.9783233446845706 1.002285277860687 0.9783187831047246 -0.00032178649477865306
3.5052539103112306 0.025627412086286494 0.9786857852234299 0.0003154253526766895 0.9783470130328693 1.00228294634513 0.9783424552282932 0.0003433299951366431
3.5052539103112306 0.026312946991928765 0.9783066136512658 0.00031542601669618686 0.9783713445344813 1.0022808363878561 0.9783667852407667 -6.01715895008903e-05
3.5052539103112306 0.026998482363232323 0.9783091163622663 0.00031542659842772274 0.9783969685908533 1.0022789879122576 0.9783924169596864 -8.330059742012175e-05
3.5052539103112306 0.027684017734535882 0.9786601890241666 0.00031542726940342645 0.9784240023616662 1.0022768558681558 0.978419446411027 0.00024074261313966616
3.5052539103112306 0.028369552640178153 0.9781886887618185 0.00031542784496141633 0.9784520459992802 1.0022750270237413 0.9784474860303168 -0.00025879726849831197
3.5052539103112306 0.029055087545820424 0.9785050130849794 0.0003154285132402888 0.9784814851286959 1.002272903565662 0.9784769038167472 2.8109268232157092e-05
3.5052539103112306 0.029740622917123982 0.9784422116815301 0.0003154290423112761 0.9785121363022037 1.0022712224474275 0.9785075555644642 -6.53438829341102e-05
3.5052539103112306 0.03042615828842754 0.9782624985164136 0.0003154297109204606 0.978544642882594 1.0022690979559117 0.9785400550221777 -0.0002775565057641094
3.5052539103112306 0.03111169319406981 0.9784282182028949 0.00031543053193887317 0.9785789562465821 1.0022664891996234 0.9785743595886792 -0.00014614138578428193
3.5052539103112306 0.03179722809971208 0.9789652660595728 0.00031543120228524896 0.978614536733222 1.0022643592083487 0.9786099278110202 0.00035533824855260576
3.5052539103112306 0.03248276347101564 0.9782816526780366 0.00031543172094538143 0.978652036891886 1.0022627111985551 0.9786473816389488 -0.00036572896091224827
3.5052539103112306 0.0331682988423192 0.9790568122038462 0.0003154322590011663 0.978691349143665 1.0022610015660292 0.9786866606042645 0.00037015159958175836
3.5052539103112306 0.03385383421362276 0.9793075305138886 0.00031543288673766684 0.9787330069694875 1.002259006987023 0.9787283032275355 0.0005792272863531789
3.5052539103112306 0.03453936911926503 0.9791683542133032 0.00031543345402165865 0.9787767949992562 1.0022572044975182 0.978772049098063 0.00039630511524013645
3.5052539103112306 0.0352249040249073 0.9789291942001216 0.00031543404145057644 0.9788230091514096 1.0022553380063106 0.9788181967429755 0.00011099745714604481
3.5052539103112306 0.03591043939621086 0.9789482453713337 0.0003154346100971404 0.9788718023908376 1.002253531200602 0.9788669383653524 8.130700598130147e-05
3.5052539103112306 0.036595974767514416 0.9784165729833557 0.00031543512705432353 0.9789234500305826 1.002251888637305 0.9789185445170345 -0.0005019715336788133
3.5052539103112306 0.03728150967315669 0.9787578583527251 0.00031543564967771644 0.9789782582258785 1.0022502280758463 0.9789733040629307 -0.00021544571020559733
3.5052539103112306 0.03796704457879896 0.9791677692354654 0.0003154362488888501 0.9790367332417137 1.0022483241745113 0.9790317136646886 0.000136055570776894
3.5052539103112306 0.03865257995010252 0.9789050574490175 0.00031543670541718354 0.9790987022367867 1.002246873630712 0.9790936203086277 -0.00018856285961021957
3.5052539103112306 0.039338115321406075 0.979351880415189 0.00031543729864730373 0.9791652632797787 1.0022449887457099 0.9791600857428411 0.00019179467234786696
3.5052539103112306 0.040023650227048346 0.9787066859140521 0.0003154380728439388 0.9792370724128837 1.002242528881906 0.9792317745099578 -0.0005250885959057205
3.5052539103112306 0.040709185598351905 0.9786542507959843 0.0003154385165012222 0.9793149600453835 1.0022411192499985 0.9793095452343387 -0.0006552944383543258
3.5052539103112306 0.041394720503994176 0.9798615027490466 0.00031543912006280533 0.9794001777234137 1.0022392015606627 0.9793946337548982 0.0004668689941483839
3.5052539103112306 0.042080255875297734 0.9792681008050107 0.00031543955715909825 0.9794949659417586 1.0022378127841771 0.9794892893552871 -0.00022118855027641882
3.5052539103112306 0.04276579124660129 0.9799563193423212 0.0003154399934178083 0.9797369096172804 1.002236426672763 0.9797311914622282 0.00022512788009299012
3.5052539103112306 0.04345132615224356 0.9803475356219821 0.00031544033731454723 0.9802097239658351 1.0022353340229082 0.9802039140977518 0.0001436215242303085
3.5052539103112306 0.044136861057885834 0.9804637253309391 0.0003154410114068953 0.9808062706942658 1.002233192262182 0.9808003648926416 -0.00033663956170248976
3.5052539103112306 0.04482239642918939 0.9814048608189115 0.00031544162988129346 0.981492116735921 1.0022312272217064 0.9814861618513717 -8.130103246017928e-05
3.5052539103112306 0.04550793180049295 0.9824442371011876 0.0003154422684331679 0.9822478832409928 1.0022291983983913 0.9822418624508885 0.000202374650299042
3.5052539103112306 0.04619346670613522 0.983228379228575 0.00031544286962877636 0.9830590276891805 1.0022272882718652 0.9830529453115783 0.0001754339169967034
3.5052539103112306 0.04687900161177749 0.9836853900352791 0.00031544333166484055 0.9839146858119323 1.0022258202898058 0.9839085533453275 -0.00022316331004834655
3.5052539103112306 0.04756453698308105 0.9855925565983225 0.0003154438672317783 0.9848068840333416 1.0022241186906646 0.9848006783885574 0.0007918782097650068
3.5052539103112306 0.04825007235438461 0.9859774258647445 0.0003154444079026523 0.9857264731560202 1.0022224008811977 0.9857201964217951 0.00025722944294936934
3.5052539103112306 0.04893560726002688 0.9864676472464212 0.00031544503725578854 0.9866671725256247 1.0022204013195097 0.9866608489421338 -0.00019320169571257484
3.5052539103112306 0.04962114263133044 0.9874065787537772 0.00031544558248730917 0.9876223580490504 1.0022186690329165 0.9876159692367603 -0.00020939048298307394
3.5052539103112306 0.05030667753697271 0.9882685139055739 0.0003154462105899876 0.9885868569986749 1.0022166734589983 0.9885804349548974 -0.00031192104932353804
3.5052539103112306 0.05099221290827627 0.9892232790699497 0.00031544668261529853 0.9895539970411318 1.002215173770896 0.9895475395084312 -0.0003242604384815495
3.5052539103112306 0.05167774827957983 0.9908079754375188 0.0003154472004822235 0.9905185504744429 1.0022135284429634 0.9905120884417405 0.0002958869957782051
3.5052539103112306 0.0523632831852221 0.9915104230129335 0.00031544758297528947 0.9914753501100859 1.0022123132181655 0.9914688766007117 4.154641222176014e-05
3.5052539103112306 0.05304881809086437 0.9928279874736274 0.00031544815206071923 0.9924192309883633 1.0022105051732577 0.9924127463234238 0.00041524115020363794
3.5052539103112306 0.05373435346216793 0.9934429306809466 0.0003154487352010277 0.9933445919598003 1.0022086524812737 0.9933381174379832 0.00010481324296340855
3.5052539103112306 0.054419888833471486 0.9942905663759775 0.00031544921195237886 0.9942459230266788 1.002207137802171 0.9942394687796732 5.109759630428368e-05
3.5052539103112306 0.05510542373911376 0.9950547647008132 0.0003154497587869838 0.9951170740124257 1.00220540046832 0.995110639868589 -5.587516777583179e-05
3.5052539103112306 0.05579095864475603 0.9962418237062539 0.00031545025896323497 0.9959523276480223 1.0022038113767728 0.9959459219190188 0.00029590178723515326
3.5052539103112306 0.056476494016059586 0.9968269709304778 0.00031545084829960704 0.9967447676838694 1.0022019390243557 0.9967383985642926 8.857236618520226e-05
3.5052539103112306 0.057162029387363145 0.9976781283170063 0.000315451350601398 0.9974868075565455 1.0022003431908684 0.9974805093283805 0.00019761898862580285
3.5052539103112306 0.057847564293005416 0.9975445258318708 0.0003154517931327458 0.9981692569782903 1.002198937254753 0.9981630210277874 -0.000618495195916613
3.5052539103112306 0.058533099664308974 0.9991044325023392 0.00031545228240808534 0.9987809893874147 1.0021973828160862 0.9987748177377463 0.0003296147645928116
3.5052539103112306 0.059218634569951245 0.9996486222539568 0.0003154526991297601 0.9993071221590898 1.0021960588858332 0.999301027242261 0.0003475950116957893
3.5052539103112306 0.0599041699412548 0.9998616167763935 0.00031545312717652787 0.9997247482864731 1.002194698979252 0.9997187115684023 0.00014290520799120632
3.5052539103112306 0.06058970531255836 0.9997100554943842 0.00031545361556877845 0.9999839339890525 1.0021931473592978 0.9999779846436674 -0.000267929149283197
3.5052539103112306 0.06127524021820063 1.0001633404324357 0.0003154541046673948 1.0 1.0021915935000376 0.9999940665185256 0.00016927391391008406
3.5052539103112306 0.061960775123842904 1.0001096264860512 0.0003154546019472322 1.0 1.002190013654096 0.999994030816732 0.00011559566931917953
3.5052539103112306 0.06264631049514646 0.9996382235791964 0.00031545507676265593 1.0 1.0021885051816983 0.9999939914949427 -0.00035576791574631894
3.5052539103112306 0.06333184586645002 1.0001482036640212 0.0003154555779765209 1.0 1.0021869128472807 0.9999939541900058 0.0001542494740154332
3.5052539103112306 0.06401738077209229 1.0000734763904062 0.0003154560489719043 1.0 1.002185416520262 0.999993920316871 7.955607353526961e-05
3.5052539103112306 0.06470291567773456 0.9998983785485532 0.0003154565606428143 1.0 1.0021837909743454 0.9999938841733533 -9.550562480009628e-05
3.5052539103112306 0.06538845104903812 1.000132148091531 0.0003154570426464003 1.0 1.0021822596844523 0.999993846506069 0.00013830158546201954
3.5052539103112306 0.06607398642034168 1.0000044017664749 0.00031545750391423954 1.0 1.0021807942748813 0.999993813895749 1.0587870725831117e-05
3.5052539103112306 0.06675952179164524 0.9997891658099837 0.00031545797335619935 1.0 1.0021793029012092 0.9999937793530382 -0.00020461354305456592
3.5052539103112306 0.06744505669728751 0.9996946590892758 0.0003154584638687148 1.0 1.0021777445930733 0.9999937471912874 -0.0002990881020116243
3.5052539103112306 0.06813059160292978 1.0002266802811453 0.000315458932388116 1.0 1.0021762561593386 0.9999937111051369 0.00023296917600834632
3.5052539103112306 0.06881612697423334 1.0010625708215208 0.00031545938496092813 1.0 1.0021748183903323 0.9999936784716809 0.0010688923498399783
3.5052539103112306 0.0695016623455369 1.0003220126504868 0.00031545986369428913 1.0 1.0021732975169206 0.9999936394985949 0.0003283731518919364
3.5052539103112306 0.07018719725117917 0.9994702318125082 0.0003154603354657839 1.0 1.0021717987649654 0.9999936050794271 -0.0005233732669189806
3.5052539103112306 0.07087273215682144 0.9994393330883695 0.00031546081776195656 1.0 1.0021702665822165 0.9999935654199759 -0.0005542323316063413
3.5052539103112306 0.071558267528125 1.000026457435923 0.0003154612726040186 1.0 1.0021688216213605 0.9999935322168335 3.292521908948576e-05
3.5052539103112306 0.07224380289942856 0.9992554100992117 0.0003154617315106348 1.0 1.0021673637522852 0.9999934974371537 -0.0007380873379420061
3.5052539103112306 0.07292933780507083 0.9995785551977209 0.0003154622204041886 1.0 1.0021658106244231 0.999993462524191 -0.0004149073264700931
3.5052539103112306 0.0736148727107131 1.0000682050857228 0.0003154626838445318 1.0 1.0021643383613281 0.9999934224528478 7.478263287497011e-05
3.5052539103112306 0.07430040808201666 0.9998569027199018 0.00031546311664250743 1.0 1.0021629634471971 0.9999933810873014 -0.00013647836739960617
3.5052539103112306 0.07498594345332021 0.9998058472086591 0.00031546356903218914 1.0 1.002161526298098 0.9999933492767855 -0.00018750206812645498
3.5052539103112306 0.07567147882462377 1.000435853743096 0.0003154640522369006 1.0 1.0021599912605312 0.99999330660088 0.00044254714221592106
3.5052539103112306 0.07635701373026604 0.9995435216363331 0.0003154645130583717 1.0 1.0021585273340914 0.9999932721491862 -0.00044975051285311984
3.5052539103112306 0.07704254863590831 0.9998580236983454 0.00031546497791874316 1.0 1.0021570505813047 0.9999932345648995 -0.00013521086655410297
3.5052539103112306 0.07772808400721187 1.0001223840548052 0.00031546544077761527 1.0 1.002155580191138 0.999993198981585 0.0001291850732202393
3.5052539103112306 0.07841361937851543 0.9998237987429397 0.00031546588807129864 1.0 1.002154159251893 0.9999931621708578 -0.0001693634279180678
3.5052539103112306 0.0790991542841577 0.9996677879315408 0.0003154663460921116 1.0 1.0021527042394378 0.9999931266419834 -0.000325338710442602
3.5052539103112306 0.07978468918979997 0.999866446148898 0.0003154668033241907 1.0 1.0021512517367983 0.9999930861586129 -0.00012664000971496225
3.5052539103112306 0.08047022456110353 1.0000361007356402 0.0003154672504373316 1.0 1.00214983138336 0.9999930508813516 4.304985428860153e-05
3.5052539103112306 0.08115575993240709 1.0001961943482256 0.0003154676869362559 1.0 1.002148444752204 0.9999930178243178 0.00020317652390777763
3.5052539103112306 0.08184129483804936 0.9998367807268985 0.0003154681220028387 1.0 1.0021470626750022 0.99999298534636 -0.00015620461946153075
3.5052539103112306 0.08252682974369163 0.9994471559479556 0.00031546856267940265 1.0 1.0021456627804441 0.9999929471117364 -0.0005457911637807289
3.5052539103112306 0.08321236511499519 0.9995504431899153 0.00031546899773996173 1.0 1.0021442807300511 0.999992908347983 -0.0004424651580677841
3.5052539103112306 0.08389790048629875 1.0005523141630672 0.00031546946366894826 1.0 1.002142800624612 0.9999928711104158 0.0005594430526514316
3.5052539103112306 0.08458343585760231 1.0000086765421565 0.000315469887077505 1.0 1.0021414555965942 0.999992836485513 1.5840056643567912e-05
3.5052539103112306 0.08526897076324458 1.000080606055376 0.0003154703404208871 1.0 1.002140015479605 0.9999928024030901 8.780365228588938e-05
3.5052539103112306 0.08595450566888685 1.0004844781044315 0.0003154707788115746 1.0 1.0021386228661529 0.9999927677544532 0.0004917103499783027
3.5052539103112306 0.08664004104019041 0.9998717823982708 0.000315471225056894 1.0 1.002137205305265 0.9999927324611014 -0.00012095006283063814
3.5052539103112306 0.08732557641149397 0.9996928090861684 0.00031547165472252793 1.0 1.002135840415865 0.9999926976641119 -0.00029988857794349677
3.5052539103112306 0.08801111131713624 0.9999091663828897 0.0003154720968426412 1.0 1.002134435967054 0.9999926619856874 -8.349560279763413e-05
3.5052539103112306 0.08869664622277851 0.9999916916490795 0.00031547253387154145 1.0 1.002133047694975 0.9999926281937908 -9.365447112275049e-07
3.5052539103112306 0.08938218159408207 0.9997663981827191 0.00031547296716219426 1.0 1.002131671301662 0.9999925956298722 -0.0002261974471531314
3.5052539103112306 0.09006771696538562 0.9997901068992907 0.0003154734055958426 1.0 1.0021302785749313 0.999992558325431 -0.0002024514261402821
3.5052539103112306 0.0907532518710279 1.0001957976967237 0.000315473826579028 1.0 1.0021289412849208 0.9999925243991765 0.0002032732975472129
3.5052539103112306 0.09143878677667017 1.0003102991427422 0.00031547423469836236 1.0 1.0021276448614687 0.9999924871031732 0.0003178120395689321
3.5052539103112306 0.09212432214797373 1.0001836989030626 0.0003154746652139364 1.0 1.0021262772982191 0.9999924504791808 0.00019124842388174024
3.5052539103112306 0.09280985751927728 0.9996113156002836 0.0003154750814990082 1.0 1.0021249549427187 0.9999924146171385 -0.0003810990168549022
3.5052539103112306 0.09349539289058084 1.0004767145632856 0.00031547553528959066 1.0 1.0021235134525992 0.9999923705450343 0.0004843440182512593
3.5052539103112306 0.09418092779622311 1.0007203001310794 0.00031547596178482345 1.0 1.0021221586714022 0.9999923325730972 0.000727967557982212
3.5052539103112306 0.09486646270186538 0.9999363763460768 0.00031547638079216454 1.0 1.0021208276793954 0.9999922901053456 -5.591375926883302e-05
3.5052539103112306 0.09555199807316894 1.0000000037886458 0.00031547680359897743 1.0 1.0021194846218127 0.9999922495609782 7.754227667633451e-06
3.5052539103112306 0.0962375334444725 0.9998154178672158 0.00031547722853217315 1.0 1.0021181348133428 0.9999922142619626 -0.0001767963947467699
3.5052539103112306 0.09692306835011477 1.000223320299387 0.0003154776281806736 1.0 1.0021168653255121 0.999992177502388 0.00023114279699909535
3.5052539103112306 0.09760860325575704 1.0006253663931242 0.0003154780312623972 1.0 1.0021155849352685 0.9999921453989878 0.0006332209941363187
3.5052539103112306 0.0982941386270606 1.0003801910522003 0.0003154784298861952 1.0 1.0021143187088557 0.9999921110328118 0.00038808001938850367
3.5052539103112306 0.09897967399836416 0.9998857779814246 0.0003154788326570268 1.0 1.002113039312663 0.9999920730510029 -0.00010629506957826607
3.5052539103112306 0.09966520890400643 0.9993936368886368 0.00031547924999506986 1.0 1.0021117136473623 0.9999920367124135 -0.0005983998237767407
3.5052539103112306 0.1003507438096487 1.0000487275412107 0.00031547966100270463 1.0 1.0021104080938952 0.999992000847086 5.67266941247091e-05
3.5052539103112306 0.10103627918095226 1.0004420473083906 0.00031548007955507117 1.0 1.0021090785783093 0.9999919643729452 0.0004500829354453506
3.5052539103112306 0.10172181455225582 0.9995641982850647 0.0003154804827181339 1.0 1.0021077979495938 0.9999919230397273 -0.00042772475466257287
3.5052539103112306 0.10240734992355938 1.0002361982492054 0.0003154808686867351 1.0 1.0021065719413524 0.9999918890504457 0.000244309198759729
3.5052539103112306 0.10309288482920165 1.0000091086516885 0.0003154812590136123 1.0 1.0021053320923354 0.9999918520493553 1.7256602333204363e-05
3.5052539103112306 0.10377841973484392 1.0001589628632193 0.0003154816740320966 1.0 1.0021040138153317 0.999991814529577 0.00016714833364228632
3.5052539103112306 0.10446395510614748 1.000094394962327 0.0003154820909658292 1.0 1.0021026894581686 0.9999917821978772 0.0001026127644498942
3.5052539103112306 0.10514949047745104 0.9996107384250965 0.0003154824983655663 1.0 1.0021013953883728 0.9999917425034226 -0.00038100407832608596
3.5052539103112306 0.1058350253830933 0.9999995950678068 0.00031548288359924706 1.0 1.0021001717301996 0.9999917061074365 7.88896037029474e-06
3.5052539103112306 0.10652056028873558 0.99992992046204 0.00031548329224344367 1.0 1.0020988737140142 0.9999916717625681 -6.175130052810118e-05
3.5052539103112306 0.10720609566003914 1.0004864349800504 0.00031548367577719855 1.0 1.0020976554616186 0.9999916364887901 0.0004947984912603287
3.5052539103112306 0.1078916310313427 0.9998026184667477 0.00031548406381208137 1.0 1.002096422914904 0.9999916038109167 -0.00018898534416900148
3.5052539103112306 0.10857716593698497 0.9997465456588915 0.00031548446010545633 1.0 1.0020951641391997 0.9999915740686104 -0.0002450284097188504
3.5052539103112306 0.10926270130828852 1.0003123198458765 0.0003154848542460898 1.0 1.0020939122045427 0.9999915363087232 0.0003207835371533685
3.5052539103112306 0.1099482362139308 1.0001501765160474 0.00031548526590381427 1.0 1.0020926046325442 0.9999915008548204 0.0001586756612270701
3.5052539103112306 0.11063377158523435 1.0001375583942342 0.0003154856359514035 1.0 1.002091429232113 0.9999914639183004 0.0001460944759338334
3.5052539103112306 0.11131930695653791 1.000754245612775 0.000315486027547098 1.0 1.002090185390374 0.999991425893581 0.0007628197191938968
3.5052539103112306 0.11200484186218018 1.0001501680702294 0.00031548641249409457 1.0 1.002088962670181 0.9999913905641244 0.00015877750610493457
3.5052539103112306 0.11269037676782245 1.000361620351867 0.00031548680865727365 1.0 1.0020877043267629 0.9999913497628616 0.0003702705890054059
3.5052539103112306 0.11337591213912601 1.0003442645308682 0.00031548719891454964 1.0 1.0020864647455086 0.9999913159597218 0.0003529485711464275
3.5052539103112306 0.11406144751042957 1.000453252508581 0.00031548756063134667 1.0 1.0020853158206329 0.9999912822698153 0.00046197023876570764
3.5052539103112306 0.11474698241607184 0.9995613385924804 0.0003154879255680081 1.0 1.0020841566711376 0.9999912494808815 -0.00042991088840105274
3.5052539103112306 0.11543251732171411 1.000270181956757 0.0003154883066001293 1.0 1.0020829464004435 0.9999912125689193 0.00027896938783766867
3.5052539103112306 0.11611805269301767 1.0002760831391417 0.0003154886964732561 1.0 1.002081708051127 0.9999911718765306 0.00028491126261109834
3.5052539103112306 0.11680358806432123 0.9995631813912744 0.0003154890730776648 1.0 1.0020805118499863 0.9999911394347527 -0.0004279580434782826
3.5052539103112306 0.1174891229699635 0.9999069839027287 0.00031548946268849436 1.0 1.0020792743398135 0.9999911046639607 -8.41207612319872e-05
3.5052539103112306 0.11817465834126706 1.0002568191739658 0.00031548984493790405 1.0 1.0020780602144865 0.9999910678132794 0.0002657513606864059
3.5052539103112306 0.11886019324690933 1.0001204656250844 0.00031549024729463993 1.0 1.0020767822261467 0.9999910322410775 0.00012943338400683846
3.5052539103112306 0.11954572861821289 1.0000543156122976 0.0003154906415117648 1.0 1.0020755300944635 0.9999909946118235 6.332100047412581e-05
3.5052539103112306 0.12023126398951645 1.0007325892484134 0.00031549099123497423 1.0 1.0020744192891466 0.9999909617492514 0.0007416274991619565
3.5052539103112306 0.12091679889515872 1.0003884438036932 0.0003154913421001509 1.0 1.002073304859141 0.9999909242992646 0.0003975195044285673
3.5052539103112306 0.12160233380080099 1.0001899615425898 0.00031549171280436614 1.0 1.0020721274183937 0.9999908886601954 0.00019907288239440213
3.5052539103112306 0.12228786917210455 0.9999066814235509 0.0003154920709474174 1.0 1.002070989877383 0.9999908515429864 -8.417011943551156e-05
3.5052539103112306 0.1229734045434081 1.0002734279069505 0.0003154924217295777 1.0 1.0020698757186823 0.9999908139825929 0.0002826139243575776
3.5052539103112306 0.12365893944905038 1.0000557373645231 0.000315492777879779 1.0 1.0020687445124774 0.9999907800424922 6.495732203093407e-05
3.5052539103112306 0.12434447435469265 1.0003126691835065 0.00031549317089343923 1.0 1.002067496223318 0.9999907401651781 0.00032192901832839294
3.5052539103112306 0.1250300097259962 0.9996768931346648 0.00031549354460617946 1.0 1.0020663092405848 0.9999907039692447 -0.00031381083457993064
3.5052539103112306 0.12571554509729976 1.0005294275600571 0.000315493884947826 1.0 1.002065228253238 0.9999906703121266 0.0005387572479305103
3.5052539103112306 0.12640108000294203 0.9999278047278672 0.00031549418074833555 1.0 1.0020642887385869 0.9999906413233293 -6.283659546202358e-05
3.5052539103112306 0.1270866153742456 0.9998014710733476 0.0003154945483481739 1.0 1.0020631211790445 0.9999906043147695 -0.00018913324142189047
3.5052539103112306 0.12777215027988786 1.0006424379502032 0.0003154949166236423 1.0 1.0020619514763143 0.999990568433869 0.0006518695163342247
3.5052539103112306 0.12845768565119142 1.0000635352298917 0.00031549528275147696 1.0 1.0020607885975248 0.9999905314153732 7.30038145184686e-05
3.5052539103112306 0.12914322102249498 0.9996762610568624 0.000315495674141023 1.0 1.0020595454866066 0.9999904944625264 -0.000314233405664055
3.5052539103112306 0.12982875592813725 1.0006004930270251 0.0003154960598072124 1.0 1.00205832055693 0.9999904550548371 0.00061003797218806
3.5052539103112306 0.13051429083377952 1.00012977789198 0.00031549642828484245 1.0 1.0020571502233162 0.9999904168578833 0.00013936103409672995
3.5052539103112306 0.13119982620508308 1.0002399204524886 0.00031549675894300573 1.0 1.0020561000116501 0.9999903895682767 0.0002495308842118682
3.5052539103112306 0.13188536157638664 1.000258179099035 0.0003154970866015514 1.0 1.0020550593293165 0.9999903527659436 0.00026782633309141435
3.5052539103112306 0.1325708964820289 0.9999348317995204 0.00031549743084617116 1.0 1.002053965969976 0.9999903148851198 -5.5483085599439264e-05
3.5052539103112306 0.13325643138767118 0.9997582337418346 0.0003154977834114286 1.0 1.002052846185835 0.9999902805825948 -0.00023204684076016946
3.5052539103112306 0.13394196675897474 0.9999366809791512 0.00031549810930335304 1.0 1.0020518111212153 0.9999902455802937 -5.356460114247508e-05
3.5052539103112306 0.1346275021302783 0.9993322562757806 0.00031549847207763197 1.0 1.0020506589171465 0.9999902114730596 -0.0006579551972789588
3.5052539103112306 0.13531303750158186 1.0001468100124378 0.00031549880043859485 1.0 1.0020496160151806 0.999990174706691 0.0001566353057467218
3.5052539103112306 0.13599857240722413 0.9996255722888175 0.0003154991484815855 1.0 1.0020485106038133 0.9999901341167924 -0.0003645618279748408
3.5052539103112306 0.1366841073128664 1.0002405306890192 0.0003154994869973461 1.0 1.0020474354540025 0.999990103162932 0.00025042752608717134
3.5052539103112306 0.13736964268416996 0.9996442566248127 0.00031549982435275653 1.0 1.0020463639918407 0.9999900695283767 -0.0003458129035639468
3.5052539103112306 0.13805517805547352 0.9998022385982772 0.0003155001641396835 1.0 1.0020452848093444 0.9999900343498772 -0.00018779575159999506
3.5052539103112306 0.1387407129611158 0.9997922749400688 0.0003155004900726419 1.0 1.0020442496300201 0.9999899983120705 -0.0001977233720016347
3.5052539103112306 0.13942624786675806 0.9997300192911989 0.00031550083818210654 1.0 1.0020431440193684 0.9999899616628823 -0.0002599423716834748
3.5052539103112306 0.14011178323806162 1.0008731123969044 0.00031550115368666375 1.0 1.0020421419654149 0.9999899293339514 0.0008831830629529858
3.5052539103112306 0.14079731860936517 0.9994663624033663 0.00031550147587608543 1.0 1.0020411186821565 0.9999899022781575 -0.0005235398747912567
3.5052539103112306 0.14148285351500745 0.9996549138259754 0.0003155018152917177 1.0 1.0020400406901977 0.9999898670338536 -0.00033495320787824134
3.5052539103112306 0.14216838842064972 0.9997001818602514 0.0003155021462563353 1.0 1.0020389895410922 0.9999898296822124 -0.00028964782196094774
[truncated: 4,014 more rows]
