# Supplementary material for: Identification of carbon dioxide in an exoplanet atmosphere
Source: Nature. 2022 Sep 2;614(7949):649–52. doi: 10.1038/s41586-022-05269-w (PMC9946830; doi:10.1038/s41586-022-05269-w)
Supplement: Supplementary file 1 — This file contains files to recreate the main text figures. It includes: TRANSMISSION_SPECTRA_DATA, containing the data from each reduction; MODEL_FITS, containing the best-fitting model spectra from each of the four model grids described in the manuscript as well as the ‘remove one gas at a time’ spectra to recreate the top panel of Fig. 3; and the data necessary to reproduce the light curves shown in Fig. 1 are contained in the CSV file. [file 41586_2022_5269_MOESM1_ESM.zip › ZENODO/MODEL_FITS/ScCHIMERA_MODEL_noCO2.txt]

# wl [um]           Depth  
3.013862160902493592e+00 2.161384496847229553e-02
3.040143896468818774e+00 2.161127865744044696e-02
3.066210822185159834e+00 2.157770589321482760e-02
3.092067048089017334e+00 2.153550231881396979e-02
3.117716528629312034e+00 2.150285899528975309e-02
3.143163719219841834e+00 2.146275377698961956e-02
3.168413057945565381e+00 2.142365213652220463e-02
3.193468487094492048e+00 2.142440444465829735e-02
3.218333866737459914e+00 2.140690796697959988e-02
3.243012975548429822e+00 2.133199434834414168e-02
3.267509511743953432e+00 2.130266473909918357e-02
3.291826525809187221e+00 2.131354417837715357e-02
3.315967424331373259e+00 2.131101609174904099e-02
3.339936119154461203e+00 2.130936777035223606e-02
3.363736016195738365e+00 2.129550305255122761e-02
3.387370036869668866e+00 2.129005566242113748e-02
3.410840652102912429e+00 2.129561180234989734e-02
3.434151334491446939e+00 2.127852362492117441e-02
3.457305256879781297e+00 2.126398249735482471e-02
3.480304575015340518e+00 2.126238318967851870e-02
3.503152681988795702e+00 2.125498786266212872e-02
3.525851684737504321e+00 2.124314869628058863e-02
3.548404427525334803e+00 2.124387365022118931e-02
3.570813345639542113e+00 2.123393894926142722e-02
3.593080764391391568e+00 2.122774228863051962e-02
3.615209425831624301e+00 2.121191319838471381e-02
3.637201164880401905e+00 2.119744809036745378e-02
3.659059010069895201e+00 2.119169946950960615e-02
3.680784333176791101e+00 2.118853215036510876e-02
3.702379379863452780e+00 2.117158891469079693e-02
3.723847110153658324e+00 2.117815733138292411e-02
3.745188589069450735e+00 2.118037413298586025e-02
3.766405671381197529e+00 2.116540860513758601e-02
3.787501059502175860e+00 2.115928336716834182e-02
3.808476599552245823e+00 2.114248628157138973e-02
3.829333974171063470e+00 2.112609524078038273e-02
3.850074488692914354e+00 2.109835171305405113e-02
3.870699960426582820e+00 2.110188710557503108e-02
3.891212522445147037e+00 2.110384040913467277e-02
3.911613792873672502e+00 2.110054894085041516e-02
3.931905361806478538e+00 2.109919090620456655e-02
3.952088791840080439e+00 2.109972247199759510e-02
3.972165618598043402e+00 2.110582687255882148e-02
3.992137351248183919e+00 2.111821971719084201e-02
4.012005473011387657e+00 2.111117523954487984e-02
4.031771441662390210e+00 2.111729072065332904e-02
4.051436690022290676e+00 2.112751494430918295e-02
4.071002626442663086e+00 2.116309645751240920e-02
4.090470635281597822e+00 2.117110278654484035e-02
4.109842000641542370e+00 2.117164033778503110e-02
4.129117643817284744e+00 2.118999939471217023e-02
4.148298900573003323e+00 2.120900683561721678e-02
4.167387425648341193e+00 2.123704024452601619e-02
4.191105571252154327e+00 2.123250098281697154e-02
4.219398583212205622e+00 2.121920817846162030e-02
4.247492190020443203e+00 2.124265748985128613e-02
4.275390811984732586e+00 2.126386942573665201e-02
4.303097530074848187e+00 2.125509453293585038e-02
4.330616104872584415e+00 2.126980641245155082e-02
4.357949937154142361e+00 2.128842248402783646e-02
4.385102167559813857e+00 2.131972805862165574e-02
4.412076494895131873e+00 2.135186592404964001e-02
4.438875477192913976e+00 2.136572284728472867e-02
4.465502597552577946e+00 2.138983942663236215e-02
4.491960853321042890e+00 2.141913575341716780e-02
4.518252546251257940e+00 2.143689001790999304e-02
4.544380752834890735e+00 2.145984425771863338e-02
4.570348544968273252e+00 2.144174331476896012e-02
4.596158450272490370e+00 2.144247720318676054e-02
4.621812931558782367e+00 2.146424425166068226e-02
4.647314182366830693e+00 2.146534084902018691e-02
4.672664689501448088e+00 2.145537007439437052e-02
4.697867112017563684e+00 2.147827316298013198e-02
4.722923736176889875e+00 2.149854259110890731e-02
4.747836804345936024e+00 2.148110570289370538e-02
4.772608516026729752e+00 2.148895366452536690e-02
4.797241007540320012e+00 2.148412656624169165e-02
4.825792104877438149e+00 2.145663219603167679e-02
4.858212872689442463e+00 2.145766616294631987e-02
4.890398652768940480e+00 2.145640409018855985e-02
4.922353651062810087e+00 2.145256617417645381e-02
4.954082934646180547e+00 2.145808954861255780e-02
4.985589987783340504e+00 2.145620863920629298e-02
5.016879006901663551e+00 2.145734376841254565e-02
5.047954491900853213e+00 2.146201972157129115e-02
5.078820143398306897e+00 2.146423820379871061e-02
5.109479457287507742e+00 2.145487163590771226e-02
5.139935904956679735e+00 2.148324782505157612e-02
5.173947668249478937e+00 2.148781390112091197e-02
5.211464686712682592e+00 2.145777820592224480e-02
5.248683016356755715e+00 2.148061379509906207e-02
5.285608948985574429e+00 2.148966677270081754e-02
5.322248541156683999e+00 2.147776471314544189e-02
5.362212933659007419e+00 2.148976566908487179e-02
5.547618029611287582e+00 2.151044177577351307e-02
