# Supplementary material for: Identification of carbon dioxide in an exoplanet atmosphere
Source: Nature. 2022 Sep 2;614(7949):649–52. doi: 10.1038/s41586-022-05269-w (PMC9946830; doi:10.1038/s41586-022-05269-w)
Supplement: Supplementary file 1 — This file contains files to recreate the main text figures. It includes: TRANSMISSION_SPECTRA_DATA, containing the data from each reduction; MODEL_FITS, containing the best-fitting model spectra from each of the four model grids described in the manuscript as well as the ‘remove one gas at a time’ spectra to recreate the top panel of Fig. 3; and the data necessary to reproduce the light curves shown in Fig. 1 are contained in the CSV file. [file 41586_2022_5269_MOESM1_ESM.zip › ZENODO/MODEL_FITS/ScCHIMERA_MODEL_noH2O.txt]

# wl [um]           Depth  
3.013862160902493592e+00 2.093336224946426571e-02
3.040143896468818774e+00 2.093078260754655320e-02
3.066210822185159834e+00 2.092890970089137520e-02
3.092067048089017334e+00 2.092964974326362235e-02
3.117716528629312034e+00 2.093249928444715705e-02
3.143163719219841834e+00 2.093666201363341209e-02
3.168413057945565381e+00 2.094047967055392284e-02
3.193468487094492048e+00 2.094286962018393136e-02
3.218333866737459914e+00 2.094356105574141091e-02
3.243012975548429822e+00 2.094037239057456451e-02
3.267509511743953432e+00 2.093559627381987726e-02
3.291826525809187221e+00 2.093370604846745905e-02
3.315967424331373259e+00 2.097423153713136659e-02
3.339936119154461203e+00 2.097721232079178405e-02
3.363736016195738365e+00 2.095484135133680176e-02
3.387370036869668866e+00 2.095456163820748341e-02
3.410840652102912429e+00 2.096118814044779441e-02
3.434151334491446939e+00 2.097192885679715138e-02
3.457305256879781297e+00 2.098334997554247155e-02
3.480304575015340518e+00 2.099453737719085555e-02
3.503152681988795702e+00 2.102065294668722592e-02
3.525851684737504321e+00 2.103699380255029047e-02
3.548404427525334803e+00 2.105556896494993613e-02
3.570813345639542113e+00 2.106861164250081048e-02
3.593080764391391568e+00 2.108113056905284652e-02
3.615209425831624301e+00 2.108209468292910824e-02
3.637201164880401905e+00 2.107963652573281374e-02
3.659059010069895201e+00 2.108396000462818901e-02
3.680784333176791101e+00 2.108419481619575389e-02
3.702379379863452780e+00 2.108791417266463533e-02
3.723847110153658324e+00 2.109351790396147078e-02
3.745188589069450735e+00 2.108993346016443948e-02
3.766405671381197529e+00 2.109272289672764825e-02
3.787501059502175860e+00 2.109240841263378477e-02
3.808476599552245823e+00 2.106644074837850031e-02
3.829333974171063470e+00 2.104923046086913316e-02
3.850074488692914354e+00 2.103422355779222680e-02
3.870699960426582820e+00 2.103999212604021687e-02
3.891212522445147037e+00 2.104222083312505889e-02
3.911613792873672502e+00 2.104571341097304094e-02
3.931905361806478538e+00 2.104411926658480980e-02
3.952088791840080439e+00 2.103911168648161037e-02
3.972165618598043402e+00 2.104115418918009808e-02
3.992137351248183919e+00 2.104586879482595041e-02
4.012005473011387657e+00 2.104386819029321898e-02
4.031771441662390210e+00 2.104371373524875286e-02
4.051436690022290676e+00 2.104368922135027575e-02
4.071002626442663086e+00 2.104939979383411292e-02
4.090470635281597822e+00 2.104990804171488761e-02
4.109842000641542370e+00 2.104661660316014399e-02
4.129117643817284744e+00 2.104110608780665123e-02
4.148298900573003323e+00 2.104786889617972154e-02
4.167387425648341193e+00 2.111640416754628768e-02
4.191105571252154327e+00 2.128389675319378865e-02
4.219398583212205622e+00 2.155365884797328865e-02
4.247492190020443203e+00 2.193588317584503275e-02
4.275390811984732586e+00 2.216792601595071049e-02
4.303097530074848187e+00 2.234689005131650433e-02
4.330616104872584415e+00 2.245954642172035345e-02
4.357949937154142361e+00 2.248432050875359342e-02
4.385102167559813857e+00 2.248025968773208552e-02
4.412076494895131873e+00 2.243210257453176829e-02
4.438875477192913976e+00 2.236001711702798045e-02
4.465502597552577946e+00 2.227259583880863980e-02
4.491960853321042890e+00 2.216892309367650069e-02
4.518252546251257940e+00 2.208770132968817732e-02
4.544380752834890735e+00 2.189938213354252969e-02
4.570348544968273252e+00 2.179449919016513901e-02
4.596158450272490370e+00 2.159836899888539427e-02
4.621812931558782367e+00 2.151359609767468026e-02
4.647314182366830693e+00 2.138987613728163262e-02
4.672664689501448088e+00 2.132981121857313936e-02
4.697867112017563684e+00 2.131026212810246609e-02
4.722923736176889875e+00 2.128644203325480086e-02
4.747836804345936024e+00 2.129470682968107390e-02
4.772608516026729752e+00 2.129212004637516878e-02
4.797241007540320012e+00 2.128418844130931104e-02
4.825792104877438149e+00 2.125968801299802854e-02
4.858212872689442463e+00 2.123172808320675231e-02
4.890398652768940480e+00 2.121197696420624654e-02
4.922353651062810087e+00 2.118764262796983544e-02
4.954082934646180547e+00 2.116817225389289528e-02
4.985589987783340504e+00 2.114051896012046280e-02
5.016879006901663551e+00 2.110741569117441374e-02
5.047954491900853213e+00 2.109468446724461002e-02
5.078820143398306897e+00 2.106119684395045544e-02
5.109479457287507742e+00 2.105391694643511322e-02
5.139935904956679735e+00 2.103327339630489332e-02
5.173947668249478937e+00 2.101564647428220967e-02
5.211464686712682592e+00 2.100250859187811556e-02
5.248683016356755715e+00 2.098874121012173424e-02
5.285608948985574429e+00 2.098033406625237143e-02
5.322248541156683999e+00 2.096839032464541813e-02
5.362212933659007419e+00 2.095975923528889395e-02
5.547618029611287582e+00 2.095875870180497966e-02
