# Supplementary material for: Identification of carbon dioxide in an exoplanet atmosphere
Source: Nature. 2022 Sep 2;614(7949):649–52. doi: 10.1038/s41586-022-05269-w (PMC9946830; doi:10.1038/s41586-022-05269-w)
Supplement: Supplementary file 1 — This file contains files to recreate the main text figures. It includes: TRANSMISSION_SPECTRA_DATA, containing the data from each reduction; MODEL_FITS, containing the best-fitting model spectra from each of the four model grids described in the manuscript as well as the ‘remove one gas at a time’ spectra to recreate the top panel of Fig. 3; and the data necessary to reproduce the light curves shown in Fig. 1 are contained in the CSV file. [file 41586_2022_5269_MOESM1_ESM.zip › ZENODO/MODEL_FITS/PICASO_MODEL.txt]

#redist=full, Metallicity = 10 solar , C/O= 0.5xsolar, fsed=0.6, log(kzz) = 9 (cgs) , Chi_sq/N = 1.34, Chi_sq/(N-#) = 1.44
# wl [um]           Depth  
3.013862160902493592e+00 2.169187976653353181e-02
3.040143896468818774e+00 2.166536489430493859e-02
3.066210822185159834e+00 2.158913875787114509e-02
3.092067048089017334e+00 2.152574091551763547e-02
3.117716528629312034e+00 2.150264004204946108e-02
3.143163719219841834e+00 2.146960230461049390e-02
3.168413057945565381e+00 2.141501875293621085e-02
3.193468487094492048e+00 2.145586457624707941e-02
3.218333866737459914e+00 2.141153413763664456e-02
3.243012975548429822e+00 2.138019685509823936e-02
3.267509511743953432e+00 2.130438703164253336e-02
3.291826525809187221e+00 2.135719245285162479e-02
3.315967424331373259e+00 2.134824415615321769e-02
3.339936119154461203e+00 2.129125589101560356e-02
3.363736016195738365e+00 2.132739935901803094e-02
3.387370036869668866e+00 2.132287845008893137e-02
3.410840652102912429e+00 2.135915275860007442e-02
3.434151334491446939e+00 2.130830300049935469e-02
3.457305256879781297e+00 2.126348028998314293e-02
3.480304575015340518e+00 2.127063091185937491e-02
3.503152681988795702e+00 2.124328572058417977e-02
3.525851684737504321e+00 2.120095556567030276e-02
3.548404427525334803e+00 2.122963331372699700e-02
3.570813345639542113e+00 2.121550653492450256e-02
3.593080764391391568e+00 2.119608749950405505e-02
3.615209425831624301e+00 2.118892829591427843e-02
3.637201164880401905e+00 2.119397573227124743e-02
3.659059010069895201e+00 2.116678696425765283e-02
3.680784333176791101e+00 2.116601499729672473e-02
3.702379379863452780e+00 2.116957217327767107e-02
3.723847110153658324e+00 2.114219160042583173e-02
3.745188589069450735e+00 2.114133544961196640e-02
3.766405671381197529e+00 2.113005960274917661e-02
3.787501059502175860e+00 2.114195518179936423e-02
3.808476599552245823e+00 2.113238724701745411e-02
3.829333974171063470e+00 2.110586120041358857e-02
3.850074488692914354e+00 2.108131547454430640e-02
3.870699960426582820e+00 2.109322990733110068e-02
3.891212522445147037e+00 2.109279516685622427e-02
3.911613792873672502e+00 2.108526059385134460e-02
3.931905361806478538e+00 2.107745675743281227e-02
3.952088791840080439e+00 2.108820835303384239e-02
3.972165618598043402e+00 2.108793915068793434e-02
3.992137351248183919e+00 2.109247823277410339e-02
4.012005473011387657e+00 2.108375415685060164e-02
4.031771441662390210e+00 2.109427023478470387e-02
4.051436690022290676e+00 2.111003788600877493e-02
4.071002626442663086e+00 2.112033423397590912e-02
4.090470635281597822e+00 2.112434013395486643e-02
4.109842000641542370e+00 2.114949562243022968e-02
4.129117643817284744e+00 2.116616678979953495e-02
4.148298900573003323e+00 2.117003544353963582e-02
4.167387425648341193e+00 2.125414572766333443e-02
4.191105571252154327e+00 2.140045098701253215e-02
4.219398583212205622e+00 2.181044322181074913e-02
4.247492190020443203e+00 2.215442225622861819e-02
4.275390811984732586e+00 2.249100830197939618e-02
4.303097530074848187e+00 2.264059185247766295e-02
4.330616104872584415e+00 2.267153231373410238e-02
4.357949937154142361e+00 2.269868966587416936e-02
4.385102167559813857e+00 2.269938429385604667e-02
4.412076494895131873e+00 2.267288985376930688e-02
4.438875477192913976e+00 2.251606132215842881e-02
4.465502597552577946e+00 2.241849204725094094e-02
4.491960853321042890e+00 2.226396118635046509e-02
4.518252546251257940e+00 2.210661689074997632e-02
4.544380752834890735e+00 2.189686729349013539e-02
4.570348544968273252e+00 2.175911062907371837e-02
4.596158450272490370e+00 2.157770326931242322e-02
4.621812931558782367e+00 2.148974266264221458e-02
4.647314182366830693e+00 2.152284728371328323e-02
4.672664689501448088e+00 2.142205408040703807e-02
4.697867112017563684e+00 2.141787510003163864e-02
4.722923736176889875e+00 2.151305809679595130e-02
4.747836804345936024e+00 2.137479901552771788e-02
4.772608516026729752e+00 2.151866382091902064e-02
4.797241007540320012e+00 2.143635484718253020e-02
4.825792104877438149e+00 2.153325972041193401e-02
4.858212872689442463e+00 2.146110408297922933e-02
4.890398652768940480e+00 2.148376511056711985e-02
4.922353651062810087e+00 2.144598124385963325e-02
4.954082934646180547e+00 2.150421513476202112e-02
4.985589987783340504e+00 2.136597124011793691e-02
5.016879006901663551e+00 2.146100165481643410e-02
5.047954491900853213e+00 2.139806884475594501e-02
5.078820143398306897e+00 2.140709839749248278e-02
5.109479457287507742e+00 2.142203432658226769e-02
5.139935904956679735e+00 2.145867394271273876e-02
5.173947668249478937e+00 2.142029372904741616e-02
5.211464686712682592e+00 2.144112746691874752e-02
5.248683016356755715e+00 2.140386162069808640e-02
5.285608948985574429e+00 2.146807083097218571e-02
5.322248541156683999e+00 2.140605878125521888e-02
5.362212933659007419e+00 2.151161827814476388e-02
5.547618029611287582e+00 2.150669777107157288e-02
