# Supplementary material for: Identification of carbon dioxide in an exoplanet atmosphere
Source: Nature. 2022 Sep 2;614(7949):649–52. doi: 10.1038/s41586-022-05269-w (PMC9946830; doi:10.1038/s41586-022-05269-w)
Supplement: Supplementary file 1 — This file contains files to recreate the main text figures. It includes: TRANSMISSION_SPECTRA_DATA, containing the data from each reduction; MODEL_FITS, containing the best-fitting model spectra from each of the four model grids described in the manuscript as well as the ‘remove one gas at a time’ spectra to recreate the top panel of Fig. 3; and the data necessary to reproduce the light curves shown in Fig. 1 are contained in the CSV file. [file 41586_2022_5269_MOESM1_ESM.zip › ZENODO/MODEL_FITS/ScCHIMERA_MODEL_noCloud.txt]

# wl [um]           Depth  
3.013862160902493592e+00 2.149085442282278741e-02
3.040143896468818774e+00 2.148415035585194907e-02
3.066210822185159834e+00 2.144073033722842039e-02
3.092067048089017334e+00 2.138626012370826307e-02
3.117716528629312034e+00 2.134261544556242257e-02
3.143163719219841834e+00 2.129205970428175304e-02
3.168413057945565381e+00 2.123648465145796388e-02
3.193468487094492048e+00 2.123292880976244967e-02
3.218333866737459914e+00 2.120839365421412978e-02
3.243012975548429822e+00 2.109863580030687386e-02
3.267509511743953432e+00 2.104559108975018189e-02
3.291826525809187221e+00 2.105346881212739885e-02
3.315967424331373259e+00 2.106764781728959549e-02
3.339936119154461203e+00 2.106409238006852480e-02
3.363736016195738365e+00 2.102186502340025812e-02
3.387370036869668866e+00 2.099827606694937288e-02
3.410840652102912429e+00 2.100321542265916677e-02
3.434151334491446939e+00 2.098263509086429821e-02
3.457305256879781297e+00 2.096554095460873013e-02
3.480304575015340518e+00 2.096822660039650635e-02
3.503152681988795702e+00 2.096472954787323428e-02
3.525851684737504321e+00 2.095031440529342495e-02
3.548404427525334803e+00 2.094935631603139781e-02
3.570813345639542113e+00 2.093260050421188664e-02
3.593080764391391568e+00 2.092332337932622036e-02
3.615209425831624301e+00 2.089837072502496659e-02
3.637201164880401905e+00 2.087543934009188432e-02
3.659059010069895201e+00 2.086570747160587658e-02
3.680784333176791101e+00 2.086116210448250505e-02
3.702379379863452780e+00 2.082940882805571492e-02
3.723847110153658324e+00 2.083921548621103792e-02
3.745188589069450735e+00 2.084725347408936461e-02
3.766405671381197529e+00 2.082212617280590830e-02
3.787501059502175860e+00 2.080904871848741206e-02
3.808476599552245823e+00 2.077378907252593054e-02
3.829333974171063470e+00 2.074271302699034689e-02
3.850074488692914354e+00 2.068388231859250026e-02
3.870699960426582820e+00 2.068336791070644540e-02
3.891212522445147037e+00 2.068714493935921647e-02
3.911613792873672502e+00 2.068159241055402692e-02
3.931905361806478538e+00 2.067910886850065147e-02
3.952088791840080439e+00 2.067704719205368594e-02
3.972165618598043402e+00 2.068593454010518584e-02
3.992137351248183919e+00 2.071227056717925286e-02
4.012005473011387657e+00 2.070162835023576717e-02
4.031771441662390210e+00 2.071160778157668525e-02
4.051436690022290676e+00 2.073445375826750772e-02
4.071002626442663086e+00 2.081504106581931468e-02
4.090470635281597822e+00 2.083353382159822825e-02
4.109842000641542370e+00 2.082531907898362011e-02
4.129117643817284744e+00 2.085260477975065321e-02
4.148298900573003323e+00 2.089589935042831040e-02
4.167387425648341193e+00 2.104394288454380230e-02
4.191105571252154327e+00 2.124414621172253034e-02
4.219398583212205622e+00 2.154992031558543297e-02
4.247492190020443203e+00 2.196202043802585394e-02
4.275390811984732586e+00 2.220302522150415653e-02
4.303097530074848187e+00 2.237562755305315398e-02
4.330616104872584415e+00 2.248395310115173726e-02
4.357949937154142361e+00 2.250918146055352898e-02
4.385102167559813857e+00 2.250804930124086778e-02
4.412076494895131873e+00 2.246450145115101021e-02
4.438875477192913976e+00 2.239186383586666898e-02
4.465502597552577946e+00 2.230470909657443143e-02
4.491960853321042890e+00 2.220457749827389748e-02
4.518252546251257940e+00 2.212854061661914673e-02
4.544380752834890735e+00 2.194234621327685250e-02
4.570348544968273252e+00 2.182934538307786457e-02
4.596158450272490370e+00 2.164413232509540541e-02
4.621812931558782367e+00 2.158286906690963167e-02
4.647314182366830693e+00 2.148899803502706679e-02
4.672664689501448088e+00 2.142148762180834040e-02
4.697867112017563684e+00 2.142009573430496763e-02
4.722923736176889875e+00 2.142107447755213501e-02
4.747836804345936024e+00 2.139983670494708182e-02
4.772608516026729752e+00 2.140647709907611204e-02
4.797241007540320012e+00 2.139834118187304568e-02
4.825792104877438149e+00 2.135605880189458960e-02
4.858212872689442463e+00 2.134333000228647373e-02
4.890398652768940480e+00 2.133306111658787863e-02
4.922353651062810087e+00 2.131589727156416383e-02
4.954082934646180547e+00 2.131211563757764993e-02
4.985589987783340504e+00 2.129891806569746138e-02
5.016879006901663551e+00 2.129435314672650792e-02
5.047954491900853213e+00 2.129809474061374053e-02
5.078820143398306897e+00 2.129452074678885032e-02
5.109479457287507742e+00 2.128083170132652122e-02
5.139935904956679735e+00 2.131812434803634360e-02
5.173947668249478937e+00 2.132648368277655776e-02
5.211464686712682592e+00 2.128689534581975143e-02
5.248683016356755715e+00 2.130920829534061270e-02
5.285608948985574429e+00 2.132492136175608358e-02
5.322248541156683999e+00 2.131760987133166432e-02
5.362212933659007419e+00 2.133364084279225359e-02
5.547618029611287582e+00 2.135939087179490256e-02
