# Supplementary material for: Identification of carbon dioxide in an exoplanet atmosphere
Source: Nature. 2022 Sep 2;614(7949):649–52. doi: 10.1038/s41586-022-05269-w (PMC9946830; doi:10.1038/s41586-022-05269-w)
Supplement: Supplementary file 1 — This file contains files to recreate the main text figures. It includes: TRANSMISSION_SPECTRA_DATA, containing the data from each reduction; MODEL_FITS, containing the best-fitting model spectra from each of the four model grids described in the manuscript as well as the ‘remove one gas at a time’ spectra to recreate the top panel of Fig. 3; and the data necessary to reproduce the light curves shown in Fig. 1 are contained in the CSV file. [file 41586_2022_5269_MOESM1_ESM.zip › ZENODO/MODEL_FITS/ScCHIMERA_MODEL_noCH4.txt]

# wl [um]           Depth  
3.013862160902493592e+00 2.161483171641013362e-02
3.040143896468818774e+00 2.161186812072713945e-02
3.066210822185159834e+00 2.157775113876109208e-02
3.092067048089017334e+00 2.153458602591189902e-02
3.117716528629312034e+00 2.150064237679686491e-02
3.143163719219841834e+00 2.145884645629960938e-02
3.168413057945565381e+00 2.141804547475863879e-02
3.193468487094492048e+00 2.141794894456822140e-02
3.218333866737459914e+00 2.140010122326649333e-02
3.243012975548429822e+00 2.132586785357346026e-02
3.267509511743953432e+00 2.129877809604241445e-02
3.291826525809187221e+00 2.131120156367449434e-02
3.315967424331373259e+00 2.128921201276979744e-02
3.339936119154461203e+00 2.128775797564588096e-02
3.363736016195738365e+00 2.128728104552519984e-02
3.387370036869668866e+00 2.128433880897195526e-02
3.410840652102912429e+00 2.128902832922078756e-02
3.434151334491446939e+00 2.127198136949686944e-02
3.457305256879781297e+00 2.125778222123996322e-02
3.480304575015340518e+00 2.125664464108710169e-02
3.503152681988795702e+00 2.125012874019891265e-02
3.525851684737504321e+00 2.123872126720127707e-02
3.548404427525334803e+00 2.124044831033043354e-02
3.570813345639542113e+00 2.123127630838543903e-02
3.593080764391391568e+00 2.122571875494371277e-02
3.615209425831624301e+00 2.121049446292891730e-02
3.637201164880401905e+00 2.119624966301434862e-02
3.659059010069895201e+00 2.119084458188060308e-02
3.680784333176791101e+00 2.118780697390576159e-02
3.702379379863452780e+00 2.117100051338234937e-02
3.723847110153658324e+00 2.117766315079522288e-02
3.745188589069450735e+00 2.118001186088212806e-02
3.766405671381197529e+00 2.116509120773861843e-02
3.787501059502175860e+00 2.115900100370915818e-02
3.808476599552245823e+00 2.114228114448378493e-02
3.829333974171063470e+00 2.112590189476285310e-02
3.850074488692914354e+00 2.109817403587127896e-02
3.870699960426582820e+00 2.110173712970554380e-02
3.891212522445147037e+00 2.110368467685038232e-02
3.911613792873672502e+00 2.110038040200979542e-02
3.931905361806478538e+00 2.109903635552777545e-02
3.952088791840080439e+00 2.109960893504263593e-02
3.972165618598043402e+00 2.110577687992475082e-02
3.992137351248183919e+00 2.111849504750148640e-02
4.012005473011387657e+00 2.111219016730390974e-02
4.031771441662390210e+00 2.112005100212088413e-02
4.051436690022290676e+00 2.113233474045492222e-02
4.071002626442663086e+00 2.117124954632192482e-02
4.090470635281597822e+00 2.117928831319375663e-02
4.109842000641542370e+00 2.117766667820424747e-02
4.129117643817284744e+00 2.119612173687589543e-02
4.148298900573003323e+00 2.122308147748057025e-02
4.167387425648341193e+00 2.131004314849450215e-02
4.191105571252154327e+00 2.144781099246708886e-02
4.219398583212205622e+00 2.167159330245588267e-02
4.247492190020443203e+00 2.202116574315319056e-02
4.275390811984732586e+00 2.223876031139203346e-02
4.303097530074848187e+00 2.239645632233072323e-02
4.330616104872584415e+00 2.249563092394203309e-02
4.357949937154142361e+00 2.251867114664453037e-02
4.385102167559813857e+00 2.251609165835506687e-02
4.412076494895131873e+00 2.247354918872992643e-02
4.438875477192913976e+00 2.240279737953619968e-02
4.465502597552577946e+00 2.231824518116762648e-02
4.491960853321042890e+00 2.222095871115154983e-02
4.518252546251257940e+00 2.214756430015912478e-02
4.544380752834890735e+00 2.197003194570081031e-02
4.570348544968273252e+00 2.186444854370803159e-02
4.596158450272490370e+00 2.169964499532255064e-02
4.621812931558782367e+00 2.165051618325014235e-02
4.647314182366830693e+00 2.158029858568571296e-02
4.672664689501448088e+00 2.153427480370467828e-02
4.697867112017563684e+00 2.153758059110927325e-02
4.722923736176889875e+00 2.154068632886413370e-02
4.747836804345936024e+00 2.152120204217918345e-02
4.772608516026729752e+00 2.152571082810338099e-02
4.797241007540320012e+00 2.152248937732896550e-02
4.825792104877438149e+00 2.149157939116229377e-02
4.858212872689442463e+00 2.148382036762551059e-02
4.890398652768940480e+00 2.147815824888227310e-02
4.922353651062810087e+00 2.146620138224480598e-02
4.954082934646180547e+00 2.146683370621398079e-02
4.985589987783340504e+00 2.146156631370584045e-02
5.016879006901663551e+00 2.146034216252620461e-02
5.047954491900853213e+00 2.146445956882581108e-02
5.078820143398306897e+00 2.146635258030155438e-02
5.109479457287507742e+00 2.145689357447998560e-02
5.139935904956679735e+00 2.148544064454489810e-02
5.173947668249478937e+00 2.148997870464988691e-02
5.211464686712682592e+00 2.146006784155026284e-02
5.248683016356755715e+00 2.148379837502174469e-02
5.285608948985574429e+00 2.149324004826412907e-02
5.322248541156683999e+00 2.148120688034470954e-02
5.362212933659007419e+00 2.149264240118915065e-02
5.547618029611287582e+00 2.151268882731524265e-02
