# Supplementary material for: Identification of carbon dioxide in an exoplanet atmosphere
Source: Nature. 2022 Sep 2;614(7949):649–52. doi: 10.1038/s41586-022-05269-w (PMC9946830; doi:10.1038/s41586-022-05269-w)
Supplement: Supplementary file 1 — This file contains files to recreate the main text figures. It includes: TRANSMISSION_SPECTRA_DATA, containing the data from each reduction; MODEL_FITS, containing the best-fitting model spectra from each of the four model grids described in the manuscript as well as the ‘remove one gas at a time’ spectra to recreate the top panel of Fig. 3; and the data necessary to reproduce the light curves shown in Fig. 1 are contained in the CSV file. [file 41586_2022_5269_MOESM1_ESM.zip › ZENODO/MODEL_FITS/ScCHIMERA_MODEL.txt]

# redist=full, Metallicity = 10 solar ([M/H]=+1 dex) , C/O= 0.35, log(K_cld)=-2.15 cm2/g , Chi_sq/N = 1.29
# wl [um]           Depth  
2.804725268539093985e+00 2.205729665175677409e-02
2.815944169613250558e+00 2.209120800295762826e-02
2.827207946291703244e+00 2.201059929737355161e-02
2.838516778076869862e+00 2.205913800746938866e-02
2.849870845189177437e+00 2.202854564987668379e-02
2.861270328569933685e+00 2.198101605802018840e-02
2.872715409884213589e+00 2.191488328577581926e-02
2.884206271523750420e+00 2.191979284491414257e-02
2.895743096609845413e+00 2.188142430681053879e-02
2.907326068996284985e+00 2.194313922624852031e-02
2.918955373272270393e+00 2.187581095893727928e-02
2.930631194765359826e+00 2.177934475692572258e-02
2.942353719544420709e+00 2.179770377474281318e-02
2.954123134422598440e+00 2.179912709676627008e-02
2.965939626960289122e+00 2.177766941086947336e-02
2.977803385468130504e+00 2.172391994002384474e-02
2.989714599010003138e+00 2.172091155780490890e-02
3.001673457406043077e+00 2.170039173452634196e-02
3.013680151235667015e+00 2.168704264986507160e-02
3.025734871840609408e+00 2.165449388010783072e-02
3.037837811327972037e+00 2.161502373000839458e-02
3.049989162573283785e+00 2.168086437553560022e-02
3.062189119223576395e+00 2.154055569155821984e-02
3.074437875700470890e+00 2.156378579476164736e-02
3.086735627203272880e+00 2.152793833715922756e-02
3.099082569712085622e+00 2.151530151833277310e-02
3.111478899990933744e+00 2.153650805163767612e-02
3.123924815590897186e+00 2.146046755865035904e-02
3.136420514853261121e+00 2.150028256808041160e-02
3.148966196912674320e+00 2.147270582923970980e-02
3.161562061700325277e+00 2.141849985856393579e-02
3.174208309947126327e+00 2.145290996344522902e-02
3.186905143186915090e+00 2.135142270218422580e-02
3.199652763759662566e+00 2.149881669965911929e-02
3.212451374814701222e+00 2.139531987560980633e-02
3.225301180313960625e+00 2.135878067655037904e-02
3.238202385035215958e+00 2.137547365426818030e-02
3.251155194575356955e+00 2.128830555083595713e-02
3.264159815353658622e+00 2.130616479236183830e-02
3.277216454615073271e+00 2.131921323642285010e-02
3.290325320433533207e+00 2.129763103343421116e-02
3.303486621715267635e+00 2.132420788392243305e-02
3.316700568202128441e+00 2.132447708571795150e-02
3.329967370474937294e+00 2.128467846386851783e-02
3.343287239956836743e+00 2.131301300543220201e-02
3.356660388916663962e+00 2.131564944667269090e-02
3.370087030472330714e+00 2.124865952030844177e-02
3.383567378594220187e+00 2.130499408928973604e-02
3.397101648108596716e+00 2.131630286922866699e-02
3.410690054701031482e+00 2.129052951948142910e-02
3.424332814919834878e+00 2.128017882066258679e-02
3.438030146179514634e+00 2.128965322427915641e-02
3.451782266764232610e+00 2.126595920915955867e-02
3.465589395831289998e+00 2.123023287180755489e-02
3.479451753414614767e+00 2.127046385182566196e-02
3.493369560428273068e+00 2.128679454276299551e-02
3.507343038669985980e+00 2.123225955859197461e-02
3.521372410824665788e+00 2.124631243563725527e-02
3.535457900467964709e+00 2.125129294939048438e-02
3.549599732069836477e+00 2.124935476461856793e-02
3.563798130998116154e+00 2.123138026633081613e-02
3.578053323522108364e+00 2.123342379305793309e-02
3.592365536816196858e+00 2.122207317388615649e-02
3.606734998963461614e+00 2.122801736037735823e-02
3.621161938959315041e+00 2.120931067194768010e-02
3.635646586715152839e+00 2.119861449259387645e-02
3.650189173062013293e+00 2.118458670888154205e-02
3.664789929754260545e+00 2.118816919054115552e-02
3.679449089473277645e+00 2.120246747465230966e-02
3.694166885831170699e+00 2.117507889839459478e-02
3.708943553374495661e+00 2.117620391823972492e-02
3.723779327587993571e+00 2.116361078993420769e-02
3.738674444898345328e+00 2.119480074871305658e-02
3.753629142677938901e+00 2.116607725713925622e-02
3.768643659248651190e+00 2.116384860729051548e-02
3.783718233885645432e+00 2.116665410313155193e-02
3.798853106821188153e+00 2.114779991594726433e-02
3.814048519248473657e+00 2.113835602037385936e-02
3.829304713325467180e+00 2.114172903420824534e-02
3.844621932178768908e+00 2.109862967091736402e-02
3.860000419907484215e+00 2.109842649097623882e-02
3.875440421587113882e+00 2.109573682368240041e-02
3.890942183273462529e+00 2.111195071343632823e-02
3.906505952006555926e+00 2.110421214871440951e-02
3.922131975814582727e+00 2.109707677722004113e-02
3.937820503717840648e+00 2.110148204203217762e-02
3.953571785732711508e+00 2.109520618869025962e-02
3.969386072875642490e+00 2.110281117611232521e-02
3.985263617167145167e+00 2.111994874302778810e-02
4.001204671635814059e+00 2.111742315886380728e-02
4.017209490322357190e+00 2.110732721932382858e-02
4.033278328283646630e+00 2.112177405285691964e-02
4.049411441596781458e+00 2.113155592049708459e-02
4.065609087363168506e+00 2.114413643204793997e-02
4.081871523712622185e+00 2.119861254796468267e-02
4.098199009807472315e+00 2.116019556794105499e-02
4.114591805846702144e+00 2.119536596268747214e-02
4.131050173070089038e+00 2.121678492203710881e-02
4.147574373762369149e+00 2.117651740717825526e-02
4.164164671257418959e+00 2.127621047216728123e-02
4.180821329942449260e+00 2.134400812262481767e-02
4.197544615262219558e+00 2.147734451025993044e-02
4.214334793723269357e+00 2.169388597290507203e-02
4.231192132898162761e+00 2.184364239826890736e-02
4.248116901429755288e+00 2.203858413376804867e-02
4.265109369035473996e+00 2.218130519711574919e-02
4.282169806511615384e+00 2.231050341024065631e-02
4.299298485737661935e+00 2.242466755243024273e-02
4.316495679680612874e+00 2.245420372127546194e-02
4.333761662399335357e+00 2.250163462003270873e-02
4.351096709048932532e+00 2.253105660981279817e-02
4.368501095885127583e+00 2.252332360787669130e-02
4.385975100268668214e+00 2.251740559395458766e-02
4.403519000669743555e+00 2.250754648017150999e-02
4.421133076672422391e+00 2.245560048950331899e-02
4.438817608979111817e+00 2.241364527334326756e-02
4.456572879415028332e+00 2.233914728634958310e-02
4.474399170932688463e+00 2.229734381553848122e-02
4.492296767616419828e+00 2.223340264717017095e-02
4.510265954686884626e+00 2.213213103483215038e-02
4.528307018505633330e+00 2.207716092844285924e-02
4.546420246579655711e+00 2.195491539184705326e-02
4.564605927565974497e+00 2.187802198190653968e-02
4.582864351276237258e+00 2.176041124224275744e-02
4.601195808681342925e+00 2.170606732144117132e-02
4.619600591916067422e+00 2.163246202491121012e-02
4.638078994283731937e+00 2.161302641117444912e-02
4.656631310260867629e+00 2.154757805011195057e-02
4.675257835501911430e+00 2.155868671890178237e-02
4.693958866843916944e+00 2.149657492748692847e-02
4.712734702311292878e+00 2.155749649527976056e-02
4.731585641120538810e+00 2.152388801282847236e-02
4.750511983685020923e+00 2.149629709881453743e-02
4.769514031619761063e+00 2.154344051109724142e-02
4.788592087746240011e+00 2.153741549301227409e-02
4.807746456097224730e+00 2.150757936215736896e-02
4.826977441921613377e+00 2.148931354349267048e-02
4.846285351689299858e+00 2.147787721665455826e-02
4.865670493096057925e+00 2.149418731463637738e-02
4.885133175068442135e+00 2.147395719404665906e-02
4.904673707768715474e+00 2.146638352145597423e-02
4.924292402599791174e+00 2.145098817081485254e-02
4.943989572210189642e+00 2.148130524078149112e-02
4.963765530499030021e+00 2.151529549102258049e-02
4.983620592621027079e+00 2.141986258971800838e-02
5.003555074991511198e+00 2.144965014027978151e-02
5.023569295291476777e+00 2.151275642386719575e-02
5.043663572472643075e+00 2.141875645104209663e-02
5.063838226762532813e+00 2.146202679370765032e-02
5.084093579669583640e+00 2.145269402932931807e-02
5.104429953988261381e+00 2.148454889848920579e-02
5.124847673804215020e+00 2.143365527822693392e-02
5.145347064499431688e+00 2.151754126168986536e-02
5.165928452757428957e+00 2.150536839175639856e-02
5.186592166568458673e+00 2.143502097844166010e-02
5.207338535234733001e+00 2.150236013665824536e-02
5.228167889375671784e+00 2.144316073880839918e-02
5.249080560933174766e+00 2.149409198016745404e-02
5.270076883176907145e+00 2.151453934857253461e-02
5.291157190709615321e+00 2.149182551727396237e-02
5.312321819472453299e+00 2.147305172466908163e-02
5.333571106750343738e+00 2.142824247444806429e-02
5.354905391177344320e+00 2.153230417008122552e-02
5.376325012742054099e+00 2.147657245834367484e-02
5.397830312793021612e+00 2.153411968168862309e-02
5.419421634044193858e+00 2.162251478995223103e-02
5.441099320580370602e+00 2.154136254865405067e-02
5.462863717862692425e+00 2.151121929471526764e-02
5.484715172734142996e+00 2.150653075491592778e-02
5.506654033425078865e+00 2.145747763752546902e-02
5.528680649558780580e+00 2.161099227643979714e-02
5.550795372157015350e+00 2.156784132338750160e-02
5.572998553645643227e+00 2.158692223325926404e-02
5.595290547860225949e+00 2.153662220444632625e-02
5.617671710051667766e+00 2.156285998313926811e-02
5.640142396891874021e+00 2.151289670230866272e-02
5.662702966479441713e+00 2.147935669010426346e-02
5.685353778345359821e+00 2.158561225855190613e-02
5.708095193458740724e+00 2.152767438455262944e-02
5.730927574232576482e+00 2.161989489044916640e-02
5.753851284529505783e+00 2.152151859932295921e-02
5.776866689667624399e+00 2.160159662807520711e-02
5.799974156426294769e+00 2.150060899686812022e-02
5.823174053051999977e+00 2.157202582364490043e-02
5.846466749264207508e+00 2.155200428936616258e-02
5.869852616261264977e+00 2.156756199558168205e-02
5.893332026726310069e+00 2.161342628140435970e-02
5.916905354833215114e+00 2.148215606987231852e-02
5.940572976252548543e+00 2.161292559555935688e-02
5.964335268157558545e+00 2.153446932216021917e-02
5.988192609230189589e+00 2.149335840270712866e-02
6.012145379667110490e+00 2.143639143648111423e-02
6.036193961185778889e+00 2.151672721442308631e-02
6.060338737030522616e+00 2.155342361751844127e-02
6.084580091978644134e+00 2.139394820640373035e-02
6.108918412346558746e+00 2.149201063753992599e-02
6.133354085995945226e+00 2.134764479769886772e-02
6.157887502339929320e+00 2.143863394153412011e-02
6.182519052349287669e+00 2.142324733034573978e-02
6.207249128558685491e+00 2.137223390692288491e-02
6.232078125072920471e+00 2.139668397122768823e-02
6.257006437573212843e+00 2.139676137875009057e-02
6.282034463323505236e+00 2.137980901525674687e-02
6.307162601176800720e+00 2.137623714564731991e-02
6.332391251581507063e+00 2.138531344590617264e-02
6.357720816587833390e+00 2.137196382925536306e-02
6.383151699854184180e+00 2.142453083266151331e-02
6.408684306653601226e+00 2.154211272101285227e-02
6.434319043880215361e+00 2.149424982667041961e-02
6.460056320055736379e+00 2.153099966057718875e-02
6.485896545335958052e+00 2.174162950693527691e-02
6.511840131517302233e+00 2.165019421642166292e-02
6.537887492043371829e+00 2.162108910774764720e-02
6.564039042011545533e+00 2.171847842846595655e-02
6.590295198179591196e+00 2.180610227007106355e-02
6.616656378972309405e+00 2.184023043269434083e-02
6.643123004488199257e+00 2.187878888040376349e-02
