# Supplementary material for: Identification of carbon dioxide in an exoplanet atmosphere
Source: Nature. 2022 Sep 2;614(7949):649–52. doi: 10.1038/s41586-022-05269-w (PMC9946830; doi:10.1038/s41586-022-05269-w)
Supplement: Supplementary file 1 — This file contains files to recreate the main text figures. It includes: TRANSMISSION_SPECTRA_DATA, containing the data from each reduction; MODEL_FITS, containing the best-fitting model spectra from each of the four model grids described in the manuscript as well as the ‘remove one gas at a time’ spectra to recreate the top panel of Fig. 3; and the data necessary to reproduce the light curves shown in Fig. 1 are contained in the CSV file. [file 41586_2022_5269_MOESM1_ESM.zip › ZENODO/MODEL_FITS/ScCHIMERA_MODEL_noCO.txt]

# wl [um]           Depth  
3.013862160902493592e+00 2.161490685599231493e-02
3.040143896468818774e+00 2.161202977632700750e-02
3.066210822185159834e+00 2.157815764332847788e-02
3.092067048089017334e+00 2.153575251242918071e-02
3.117716528629312034e+00 2.150302468843689335e-02
3.143163719219841834e+00 2.146288534291956526e-02
3.168413057945565381e+00 2.142378314627947644e-02
3.193468487094492048e+00 2.142452620635179258e-02
3.218333866737459914e+00 2.140702016219281703e-02
3.243012975548429822e+00 2.133210796407631824e-02
3.267509511743953432e+00 2.130276489849007582e-02
3.291826525809187221e+00 2.131363141778781778e-02
3.315967424331373259e+00 2.131108475781590128e-02
3.339936119154461203e+00 2.130942446860401018e-02
3.363736016195738365e+00 2.129555080213289125e-02
3.387370036869668866e+00 2.129009647479783093e-02
3.410840652102912429e+00 2.129564931987815157e-02
3.434151334491446939e+00 2.127857835242331561e-02
3.457305256879781297e+00 2.126406023343104315e-02
3.480304575015340518e+00 2.126248184336406236e-02
3.503152681988795702e+00 2.125510802995040846e-02
3.525851684737504321e+00 2.124327437666856042e-02
3.548404427525334803e+00 2.124399411308704189e-02
3.570813345639542113e+00 2.123404081999371446e-02
3.593080764391391568e+00 2.122781988864333447e-02
3.615209425831624301e+00 2.121195909363588969e-02
3.637201164880401905e+00 2.119748027781792957e-02
3.659059010069895201e+00 2.119171375295151802e-02
3.680784333176791101e+00 2.118854114410911871e-02
3.702379379863452780e+00 2.117159411772042213e-02
3.723847110153658324e+00 2.117816600766376720e-02
3.745188589069450735e+00 2.118039982923929088e-02
3.766405671381197529e+00 2.116548127395584747e-02
3.787501059502175860e+00 2.115938463259968080e-02
3.808476599552245823e+00 2.114258049669905451e-02
3.829333974171063470e+00 2.112618760366281531e-02
3.850074488692914354e+00 2.109847119529599177e-02
3.870699960426582820e+00 2.110198588705680667e-02
3.891212522445147037e+00 2.110391420902907322e-02
3.911613792873672502e+00 2.110059316364058107e-02
3.931905361806478538e+00 2.109923478369642863e-02
3.952088791840080439e+00 2.109978600391148804e-02
3.972165618598043402e+00 2.110594035850355335e-02
3.992137351248183919e+00 2.111863429529643732e-02
4.012005473011387657e+00 2.111231950437242669e-02
4.031771441662390210e+00 2.112016585723618459e-02
4.051436690022290676e+00 2.113243748591221369e-02
4.071002626442663086e+00 2.117133078236804050e-02
4.090470635281597822e+00 2.117936201054981815e-02
4.109842000641542370e+00 2.117774044409593409e-02
4.129117643817284744e+00 2.119618840290505082e-02
4.148298900573003323e+00 2.122313918184108583e-02
4.167387425648341193e+00 2.131008348375884598e-02
4.191105571252154327e+00 2.144784176624331754e-02
4.219398583212205622e+00 2.167161193238445471e-02
4.247492190020443203e+00 2.202117308343928825e-02
4.275390811984732586e+00 2.223875314986038104e-02
4.303097530074848187e+00 2.239623035494947567e-02
4.330616104872584415e+00 2.249332266997343052e-02
4.357949937154142361e+00 2.251469746734675870e-02
4.385102167559813857e+00 2.250839570835229397e-02
4.412076494895131873e+00 2.246279282151871642e-02
4.438875477192913976e+00 2.238784311221539772e-02
4.465502597552577946e+00 2.229343933449021500e-02
4.491960853321042890e+00 2.218673926519379447e-02
4.518252546251257940e+00 2.210439288188617221e-02
4.544380752834890735e+00 2.189871569599677326e-02
4.570348544968273252e+00 2.177966140773460180e-02
4.596158450272490370e+00 2.158459420193118913e-02
4.621812931558782367e+00 2.152205792685008348e-02
4.647314182366830693e+00 2.145040154959666073e-02
4.672664689501448088e+00 2.138785027353011514e-02
4.697867112017563684e+00 2.138210729752161240e-02
4.722923736176889875e+00 2.138365988775165621e-02
4.747836804345936024e+00 2.134747955282867427e-02
4.772608516026729752e+00 2.135168904615595067e-02
4.797241007540320012e+00 2.135200895369302604e-02
4.825792104877438149e+00 2.132576560575693073e-02
4.858212872689442463e+00 2.132760774140538690e-02
4.890398652768940480e+00 2.132963205427408290e-02
4.922353651062810087e+00 2.132290480875447328e-02
4.954082934646180547e+00 2.133156334967328122e-02
4.985589987783340504e+00 2.134076120185940395e-02
5.016879006901663551e+00 2.135928924502697793e-02
5.047954491900853213e+00 2.137156379485161475e-02
5.078820143398306897e+00 2.139144059794769251e-02
5.109479457287507742e+00 2.138483765933056960e-02
5.139935904956679735e+00 2.142784662848794611e-02
5.173947668249478937e+00 2.144411545783624778e-02
5.211464686712682592e+00 2.142069468028691068e-02
5.248683016356755715e+00 2.145325210208308755e-02
5.285608948985574429e+00 2.146878229880945163e-02
5.322248541156683999e+00 2.146400375581953429e-02
5.362212933659007419e+00 2.148017725147274154e-02
5.547618029611287582e+00 2.150006219887398706e-02
