# Supplementary material for: Identification of carbon dioxide in an exoplanet atmosphere
Source: Nature. 2022 Sep 2;614(7949):649–52. doi: 10.1038/s41586-022-05269-w (PMC9946830; doi:10.1038/s41586-022-05269-w)
Supplement: Supplementary file 1 — This file contains files to recreate the main text figures. It includes: TRANSMISSION_SPECTRA_DATA, containing the data from each reduction; MODEL_FITS, containing the best-fitting model spectra from each of the four model grids described in the manuscript as well as the ‘remove one gas at a time’ spectra to recreate the top panel of Fig. 3; and the data necessary to reproduce the light curves shown in Fig. 1 are contained in the CSV file. [file 41586_2022_5269_MOESM1_ESM.zip › ZENODO/MODEL_FITS/ScCHIMERA_MODEL_noH2S.txt]

# wl [um]           Depth  
3.013862160902493592e+00 2.161316871600167666e-02
3.040143896468818774e+00 2.161070916677260492e-02
3.066210822185159834e+00 2.157718903030456797e-02
3.092067048089017334e+00 2.153503988066534855e-02
3.117716528629312034e+00 2.150248888880694487e-02
3.143163719219841834e+00 2.146242898249397374e-02
3.168413057945565381e+00 2.142328653437642477e-02
3.193468487094492048e+00 2.142391409726074336e-02
3.218333866737459914e+00 2.140612327275831159e-02
3.243012975548429822e+00 2.133067629671625554e-02
3.267509511743953432e+00 2.130048491032545538e-02
3.291826525809187221e+00 2.131049599051648702e-02
3.315967424331373259e+00 2.130688013447624984e-02
3.339936119154461203e+00 2.130419428072170829e-02
3.363736016195738365e+00 2.128755218758877216e-02
3.387370036869668866e+00 2.127795423812166645e-02
3.410840652102912429e+00 2.128027139322601416e-02
3.434151334491446939e+00 2.125607272349845991e-02
3.457305256879781297e+00 2.123317171275563436e-02
3.480304575015340518e+00 2.122368203914209647e-02
3.503152681988795702e+00 2.119547728326099875e-02
3.525851684737504321e+00 2.116963559454504776e-02
3.548404427525334803e+00 2.115275051721758268e-02
3.570813345639542113e+00 2.112807777904554193e-02
3.593080764391391568e+00 2.110833246419594952e-02
3.615209425831624301e+00 2.108793518508763135e-02
3.637201164880401905e+00 2.107310909516628070e-02
3.659059010069895201e+00 2.106180021518884796e-02
3.680784333176791101e+00 2.105786485370914410e-02
3.702379379863452780e+00 2.103295562578981828e-02
3.723847110153658324e+00 2.103485327429633137e-02
3.745188589069450735e+00 2.104197312442548581e-02
3.766405671381197529e+00 2.102055825885730533e-02
3.787501059502175860e+00 2.101324318615396466e-02
3.808476599552245823e+00 2.102010901822170055e-02
3.829333974171063470e+00 2.101907316695312070e-02
3.850074488692914354e+00 2.100181147079792018e-02
3.870699960426582820e+00 2.099903155935438706e-02
3.891212522445147037e+00 2.099898624673799188e-02
3.911613792873672502e+00 2.099148002529898499e-02
3.931905361806478538e+00 2.099145230510571225e-02
3.952088791840080439e+00 2.099731230464059809e-02
3.972165618598043402e+00 2.100225289967694309e-02
3.992137351248183919e+00 2.101252559509253492e-02
4.012005473011387657e+00 2.100837491248058048e-02
4.031771441662390210e+00 2.101915886225659905e-02
4.051436690022290676e+00 2.103567978481389253e-02
4.071002626442663086e+00 2.107950547854525042e-02
4.090470635281597822e+00 2.108807852745371927e-02
4.109842000641542370e+00 2.108640303817609085e-02
4.129117643817284744e+00 2.111188719673375014e-02
4.148298900573003323e+00 2.114409860732460733e-02
4.167387425648341193e+00 2.124232769167030618e-02
4.191105571252154327e+00 2.139503780958743051e-02
4.219398583212205622e+00 2.163936705341644104e-02
4.247492190020443203e+00 2.200563062679926352e-02
4.275390811984732586e+00 2.222956876098963752e-02
4.303097530074848187e+00 2.239159006826136819e-02
4.330616104872584415e+00 2.249283012784756772e-02
4.357949937154142361e+00 2.251641815030736016e-02
4.385102167559813857e+00 2.251402477432667970e-02
4.412076494895131873e+00 2.247097409367298376e-02
4.438875477192913976e+00 2.239978058992524168e-02
4.465502597552577946e+00 2.231467598327403073e-02
4.491960853321042890e+00 2.221680891464886121e-02
4.518252546251257940e+00 2.214296603976030273e-02
4.544380752834890735e+00 2.196472211578212597e-02
4.570348544968273252e+00 2.185860472512850261e-02
4.596158450272490370e+00 2.169310551372732529e-02
4.621812931558782367e+00 2.164380498394745042e-02
4.647314182366830693e+00 2.157332095464645216e-02
4.672664689501448088e+00 2.152751156189499152e-02
4.697867112017563684e+00 2.153122353088207999e-02
4.722923736176889875e+00 2.153539464276800486e-02
4.747836804345936024e+00 2.151663315407044072e-02
4.772608516026729752e+00 2.152160805348237241e-02
4.797241007540320012e+00 2.151905930180737087e-02
4.825792104877438149e+00 2.148866078777948371e-02
4.858212872689442463e+00 2.148111897024967964e-02
4.890398652768940480e+00 2.147582479687732207e-02
4.922353651062810087e+00 2.146430517343523789e-02
4.954082934646180547e+00 2.146513211021143508e-02
4.985589987783340504e+00 2.146011893254390693e-02
5.016879006901663551e+00 2.145913234299097819e-02
5.047954491900853213e+00 2.146329720151020706e-02
5.078820143398306897e+00 2.146530024407302187e-02
5.109479457287507742e+00 2.145589458849680997e-02
5.139935904956679735e+00 2.148455239786480411e-02
5.173947668249478937e+00 2.148904336668136864e-02
5.211464686712682592e+00 2.145908759709131905e-02
5.248683016356755715e+00 2.148278933073721406e-02
5.285608948985574429e+00 2.149220283772966186e-02
5.322248541156683999e+00 2.148005593852491887e-02
5.362212933659007419e+00 2.149117477913195517e-02
5.547618029611287582e+00 2.151111676370363532e-02
