# Supplementary material for: Identification of carbon dioxide in an exoplanet atmosphere
Source: Nature. 2022 Sep 2;614(7949):649–52. doi: 10.1038/s41586-022-05269-w (PMC9946830; doi:10.1038/s41586-022-05269-w)
Supplement: Supplementary file 1 — This file contains files to recreate the main text figures. It includes: TRANSMISSION_SPECTRA_DATA, containing the data from each reduction; MODEL_FITS, containing the best-fitting model spectra from each of the four model grids described in the manuscript as well as the ‘remove one gas at a time’ spectra to recreate the top panel of Fig. 3; and the data necessary to reproduce the light curves shown in Fig. 1 are contained in the CSV file. [file 41586_2022_5269_MOESM1_ESM.zip › ZENODO/MODEL_FITS/ATMO_MODEL.txt]

#redist=0.75, Metallicity = 10 solar , C/O= 0.7, haze factor=10, cloud factor=5 , Chi_sq/N = 1.39
# wl [um]           Depth  
3.0138621330e+00  2.1580915728e-02
3.0401439667e+00  2.1570247439e-02
3.0662107468e+00  2.1471833686e-02
3.0920670033e+00  2.1473020924e-02
3.1177165508e+00  2.1438090584e-02
3.1431636810e+00  2.1428468504e-02
3.1684131622e+00  2.1384182380e-02
3.1934685707e+00  2.1374248221e-02
3.2183339596e+00  2.1333197699e-02
3.2430129051e+00  2.1298236350e-02
3.2675094604e+00  2.1259692718e-02
3.2918264866e+00  2.1297792152e-02
3.3159673214e+00  2.1280088412e-02
3.3399360180e+00  2.1285623867e-02
3.3637359142e+00  2.1276339020e-02
3.3873701096e+00  2.1263412096e-02
3.4108407497e+00  2.1275830872e-02
3.4341514111e+00  2.1253098859e-02
3.4573051929e+00  2.1231864256e-02
3.4803044796e+00  2.1231865505e-02
3.5031526089e+00  2.1217461366e-02
3.5258517265e+00  2.1191672236e-02
3.5484044552e+00  2.1215473714e-02
3.5708134174e+00  2.1199671674e-02
3.5930807590e+00  2.1235889091e-02
3.6152093410e+00  2.1197579029e-02
3.6372010708e+00  2.1202989336e-02
3.6590590477e+00  2.1187398198e-02
3.6807842255e+00  2.1182356922e-02
3.7023794651e+00  2.1170998979e-02
3.7238471508e+00  2.1168955664e-02
3.7451884747e+00  2.1148070173e-02
3.7664055824e+00  2.1138432098e-02
3.7875010967e+00  2.1152878171e-02
3.8084766865e+00  2.1140843500e-02
3.8293340206e+00  2.1112793460e-02
3.8500745296e+00  2.1104894498e-02
3.8706998825e+00  2.1115195698e-02
3.8912124634e+00  2.1116467499e-02
3.9116137028e+00  2.1110947874e-02
3.9319052696e+00  2.1105215313e-02
3.9520888329e+00  2.1116339861e-02
3.9721655846e+00  2.1129113477e-02
3.9921374321e+00  2.1129847926e-02
4.0120053291e+00  2.1135152439e-02
4.0317716599e+00  2.1107922772e-02
4.0514369011e+00  2.1144732925e-02
4.0710024834e+00  2.1157524847e-02
4.0904707909e+00  2.1164795196e-02
4.1098418236e+00  2.1205704366e-02
4.1291174889e+00  2.1207112266e-02
4.1482987404e+00  2.1214786429e-02
4.1673874855e+00  2.1276472309e-02
4.1911053658e+00  2.1404947672e-02
4.2193984985e+00  2.1688626877e-02
4.2474923134e+00  2.2031337439e-02
4.2753906250e+00  2.2321234423e-02
4.3030977249e+00  2.2443856379e-02
4.3306159973e+00  2.2497376802e-02
4.3579497337e+00  2.2542027726e-02
4.3851022720e+00  2.2512765048e-02
4.4120764732e+00  2.2493251010e-02
4.4388756752e+00  2.2400400547e-02
4.4655027390e+00  2.2286853548e-02
4.4919610023e+00  2.2179683463e-02
4.5182523727e+00  2.2028425025e-02
4.5443806648e+00  2.1879465983e-02
4.5703487396e+00  2.1855155679e-02
4.5961585045e+00  2.1708601863e-02
4.6218128204e+00  2.1719044635e-02
4.6473140717e+00  2.1720307875e-02
4.6726646423e+00  2.1660787527e-02
4.6978669167e+00  2.1619156993e-02
4.7229237556e+00  2.1641875385e-02
4.7478365898e+00  2.1673099626e-02
4.7726082802e+00  2.1723878602e-02
4.7972412109e+00  2.1585331548e-02
4.8257923126e+00  2.1595207467e-02
4.8582129478e+00  2.1675427650e-02
4.8903985023e+00  2.1628595138e-02
4.9223537445e+00  2.1619668601e-02
4.9540829659e+00  2.1634003817e-02
4.9855899811e+00  2.1590252236e-02
5.0168790817e+00  2.1608858831e-02
5.0479545593e+00  2.1525790509e-02
5.0788202286e+00  2.1491965282e-02
5.1094794273e+00  2.1497020638e-02
5.1399359703e+00  2.1572404083e-02
5.1739478111e+00  2.1496001016e-02
5.2114648819e+00  2.1479843264e-02
5.2486829758e+00  2.1382191376e-02
5.2856087685e+00  2.1455197568e-02
5.3222484589e+00  2.1286884521e-02
5.3622131348e+00  2.1400228045e-02
5.5476179123e+00  2.1426159866e-02
