# Supplementary material for: Identification of carbon dioxide in an exoplanet atmosphere
Source: Nature. 2022 Sep 2;614(7949):649–52. doi: 10.1038/s41586-022-05269-w (PMC9946830; doi:10.1038/s41586-022-05269-w)
Supplement: Supplementary file 1 — This file contains files to recreate the main text figures. It includes: TRANSMISSION_SPECTRA_DATA, containing the data from each reduction; MODEL_FITS, containing the best-fitting model spectra from each of the four model grids described in the manuscript as well as the ‘remove one gas at a time’ spectra to recreate the top panel of Fig. 3; and the data necessary to reproduce the light curves shown in Fig. 1 are contained in the CSV file. [file 41586_2022_5269_MOESM1_ESM.zip › ZENODO/README]

Contains the files to recreate the main text figures. 

TRANSMISSION_SPECTRA_DATA contains the data from each reduction.  

MODEL_FITS contains the best fitting model spectra from each of the four model grids described in the manuscript.
It also contains the "remove one gas at a time" spectra to recreate the top panel of Figure 3.

Wavelength units for the above files are in microns, transit depth is in "absolute" (Rp/Rs)^2 (e.g., not ppm nor percent).

The CSV file contains the data necessary to reproduce the lightcurves shown in Figure 1.
