# Supplementary material for: Identification of carbon dioxide in an exoplanet atmosphere
Source: Nature. 2022 Sep 2;614(7949):649–52. doi: 10.1038/s41586-022-05269-w (PMC9946830; doi:10.1038/s41586-022-05269-w)
Supplement: Supplementary file 1 — This file contains files to recreate the main text figures. It includes: TRANSMISSION_SPECTRA_DATA, containing the data from each reduction; MODEL_FITS, containing the best-fitting model spectra from each of the four model grids described in the manuscript as well as the ‘remove one gas at a time’ spectra to recreate the top panel of Fig. 3; and the data necessary to reproduce the light curves shown in Fig. 1 are contained in the CSV file. [file 41586_2022_5269_MOESM1_ESM.zip › ZENODO/TRANSMISSION_SPECTRA_DATA/TIBERIUS_REDUCTION.txt]

# Wavelength (um), (Rp/Rs)^2, sigma((Rp/Rs)^2), Bad pixel column? 
3.000667 0.021309 0.000094 0 
3.013890 0.021338 0.000098 0 
3.027057 0.021568 0.000097 0 
3.040171 0.021504 0.000097 0 
3.053231 0.021462 0.000097 0 
3.066237 0.021196 0.000097 0 
3.079191 0.021233 0.000097 0 
3.092092 0.021320 0.000098 0 
3.104943 0.021234 0.000100 0 
3.117741 0.021080 0.000102 0 
3.130490 0.021272 0.000102 0 
3.143188 0.021298 0.000103 0 
3.155837 0.021268 0.000105 0 
3.168437 0.021136 0.000105 0 
3.180989 0.021173 0.000106 0 
3.193492 0.021119 0.000106 0 
3.205948 0.021232 0.000107 0 
3.218357 0.021158 0.000108 0 
3.230720 0.021170 0.000108 0 
3.243035 0.021062 0.000108 1 
3.255306 0.021113 0.000110 0 
3.267531 0.020892 0.000110 0 
3.279713 0.020853 0.000112 0 
3.291848 0.020955 0.000113 0 
3.303940 0.020890 0.000114 0 
3.315989 0.021062 0.000115 0 
3.327994 0.021068 0.000116 0 
3.339958 0.021024 0.000117 0 
3.351878 0.021158 0.000120 0 
3.363757 0.020942 0.000120 0 
3.375594 0.021049 0.000121 0 
3.387390 0.021057 0.000122 0 
3.399146 0.020984 0.000124 0 
3.410861 0.020951 0.000124 0 
3.422535 0.021151 0.000124 0 
3.434171 0.020978 0.000127 0 
3.445767 0.021047 0.000126 0 
3.457324 0.020922 0.000126 0 
3.468843 0.021006 0.000129 0 
3.480324 0.020990 0.000130 0 
3.491766 0.021001 0.000130 0 
3.503171 0.020897 0.000132 0 
3.514539 0.020915 0.000133 0 
3.525870 0.021161 0.000132 0 
3.537164 0.020971 0.000136 0 
3.548422 0.020978 0.000135 0 
3.559645 0.020980 0.000137 1 
3.570831 0.021091 0.000139 0 
3.581982 0.021097 0.000139 0 
3.593098 0.021100 0.000141 0 
3.604180 0.020997 0.000145 0 
3.615227 0.021046 0.000143 0 
3.626239 0.021013 0.000144 0 
3.637218 0.021165 0.000146 0 
3.648163 0.021113 0.000147 0 
3.659076 0.021046 0.000149 0 
3.669955 0.021285 0.000149 0 
3.680800 0.021137 0.000152 0 
3.691614 0.020890 0.000153 1 
3.702395 0.020767 0.000153 0 
3.713145 0.020786 0.000154 0 
3.723863 0.021040 0.000156 1 
3.734549 0.020884 0.000158 1 
3.745204 0.021098 0.000161 0 
3.755828 0.020894 0.000161 0 
3.766421 0.021010 0.000160 0 
3.776984 0.020897 0.000162 0 
3.787516 0.020707 0.000163 0 
3.798019 0.021015 0.000166 0 
3.808491 0.021124 0.000167 0 
3.818935 0.021026 0.000169 0 
3.829349 0.020870 0.000175 0 
3.839733 0.020814 0.000172 0 
3.850089 0.020932 0.000174 0 
3.860416 0.020797 0.000175 0 
3.870714 0.021053 0.000178 0 
3.880984 0.020835 0.000179 0 
3.891226 0.020825 0.000181 0 
3.901441 0.020912 0.000182 1 
3.911628 0.020835 0.000184 0 
3.921787 0.020910 0.000188 0 
3.931919 0.020956 0.000191 0 
3.942024 0.020727 0.000196 0 
3.952102 0.021250 0.000196 0 
3.962154 0.020999 0.000195 0 
3.972179 0.021241 0.000195 0 
3.982178 0.021109 0.000193 0 
3.992150 0.021230 0.000195 0 
4.002097 0.021451 0.000197 0 
4.012018 0.021302 0.000201 0 
4.021914 0.021317 0.000200 0 
4.031784 0.021409 0.000201 0 
4.041629 0.021305 0.000202 0 
4.051449 0.021529 0.000207 0 
4.061244 0.021183 0.000206 0 
4.071015 0.021146 0.000204 0 
4.080761 0.021243 0.000209 0 
4.090483 0.021010 0.000215 0 
4.100180 0.020789 0.000219 0 
4.109854 0.020969 0.000219 0 
4.119504 0.021007 0.000218 0 
4.129129 0.021001 0.000217 0 
4.138732 0.021020 0.000218 0 
4.148310 0.021324 0.000217 0 
4.157866 0.021389 0.000218 0 
4.167399 0.021248 0.000220 0 
4.176909 0.021166 0.000221 0 
4.186396 0.021369 0.000220 0 
4.195860 0.021271 0.000224 0 
4.205302 0.021793 0.000227 0 
4.214722 0.021989 0.000226 0 
4.224120 0.021979 0.000228 0 
4.233495 0.022100 0.000228 0 
4.242848 0.021971 0.000231 0 
4.252180 0.022242 0.000232 0 
4.261490 0.022576 0.000237 0 
4.270778 0.022485 0.000239 0 
4.280046 0.022345 0.000233 0 
4.289292 0.022532 0.000237 0 
4.298516 0.022446 0.000239 0 
4.307720 0.022535 0.000242 0 
4.316903 0.022520 0.000240 0 
4.326066 0.022389 0.000243 0 
4.335208 0.022648 0.000243 0 
4.344329 0.022805 0.000250 0 
4.353430 0.022684 0.000249 0 
4.362510 0.022785 0.000252 0 
4.371571 0.022369 0.000253 1 
4.380612 0.022635 0.000251 1 
4.389633 0.022753 0.000257 1 
4.398634 0.022703 0.000262 0 
4.407615 0.022607 0.000263 0 
4.416577 0.022710 0.000259 0 
4.425519 0.022612 0.000261 0 
4.434443 0.022384 0.000261 1 
4.443347 0.022227 0.000262 0 
4.452232 0.022009 0.000264 0 
4.461098 0.021713 0.000268 0 
4.469945 0.022065 0.000275 0 
4.478774 0.022302 0.000267 0 
4.487583 0.022225 0.000266 0 
4.496375 0.022084 0.000267 0 
4.505148 0.021520 0.000269 1 
4.513903 0.022035 0.000275 0 
4.522639 0.021699 0.000278 0 
4.531357 0.021604 0.000281 0 
4.540058 0.022011 0.000281 0 
4.548740 0.021809 0.000285 0 
4.557404 0.021813 0.000286 0 
4.566051 0.021728 0.000287 0 
4.574681 0.021506 0.000285 0 
4.583293 0.021686 0.000294 0 
4.591887 0.021919 0.000291 0 
4.600464 0.021719 0.000292 0 
4.609024 0.021805 0.000289 0 
4.617567 0.021653 0.000295 0 
4.668468 0.021262 0.000295 0 
4.676893 0.021663 0.000301 0 
4.685303 0.021853 0.000299 0 
4.693695 0.021359 0.000299 0 
4.702071 0.021657 0.000306 0 
4.710432 0.022138 0.000307 0 
4.718776 0.021548 0.000313 1 
4.727103 0.021784 0.000316 0 
4.735416 0.021788 0.000320 0 
4.743712 0.021788 0.000310 0 
4.751992 0.021354 0.000316 0 
4.760258 0.021870 0.000311 0 
4.768507 0.022044 0.000333 0 
4.776740 0.021845 0.000314 0 
4.784959 0.021504 0.000315 0 
4.793162 0.021975 0.000314 0 
4.801350 0.021587 0.000321 0 
4.809523 0.021797 0.000327 0 
4.817679 0.021752 0.000325 0 
4.825822 0.021492 0.000326 0 
4.833949 0.021857 0.000330 0 
4.842061 0.021404 0.000355 0 
4.850160 0.021868 0.000333 0 
4.858242 0.021528 0.000332 0 
4.866310 0.021417 0.000337 0 
4.874364 0.021924 0.000338 0 
4.882403 0.021341 0.000333 0 
4.890427 0.021213 0.000344 0 
4.898437 0.021314 0.000350 0 
4.906433 0.021417 0.000347 0 
4.914415 0.021266 0.000348 0 
4.922382 0.021455 0.000348 0 
4.930335 0.021910 0.000350 0 
4.938274 0.021800 0.000348 0 
4.946199 0.021668 0.000355 0 
4.954111 0.021826 0.000354 0 
4.962008 0.021941 0.000353 0 
4.969892 0.022139 0.000355 0 
4.977761 0.021522 0.000356 0 
4.985617 0.021147 0.000354 0 
4.993460 0.021181 0.000362 0 
5.001288 0.021627 0.000369 0 
5.009104 0.021678 0.000370 0 
5.016906 0.021587 0.000372 0 
5.024695 0.021386 0.000378 0 
5.032470 0.021219 0.000379 0 
5.040232 0.021434 0.000376 0 
5.047981 0.021783 0.000375 0 
5.055717 0.021584 0.000373 0 
5.063439 0.021685 0.000360 1 
5.071149 0.021698 0.000381 0 
5.078846 0.021851 0.000388 0 
5.086529 0.021784 0.000394 1 
5.094201 0.021693 0.000424 1 
5.101859 0.021467 0.000406 0 
5.109505 0.021303 0.000411 0 
5.117137 0.021435 0.000410 0 
5.124758 0.021688 0.000412 0 
5.132365 0.022036 0.000411 0 
5.139961 0.022182 0.000420 0 
5.147543 0.021983 0.000415 0 
5.155114 0.021519 0.000422 0 
5.162672 0.021481 0.000425 0 
5.170218 0.021351 0.000432 0 
5.177751 0.021622 0.000429 0 
5.185273 0.021611 0.000431 0 
5.192781 0.021441 0.000430 0 
5.200279 0.021290 0.000433 0 
5.207764 0.021878 0.000435 0 
5.215237 0.021819 0.000433 0 
5.222698 0.022053 0.000432 0 
5.230148 0.021744 0.000433 0 
5.237585 0.021923 0.000438 0 
5.245011 0.022438 0.000445 1 
5.252425 0.021970 0.000442 1 
5.259828 0.022009 0.000444 1 
5.267218 0.021697 0.000441 0 
5.274598 0.021525 0.000448 0 
5.281965 0.021765 0.000454 0 
5.289322 0.021635 0.000452 0 
5.296666 0.021514 0.000455 0 
5.304000 0.021579 0.000456 0 
5.311321 0.020964 0.000466 0 
5.318632 0.021587 0.000474 0 
5.325932 0.021564 0.000486 0 
5.333220 0.021283 0.000489 0 
5.340497 0.021437 0.000532 0 
