# Supplementary material for: Identification of carbon dioxide in an exoplanet atmosphere
Source: Nature. 2022 Sep 2;614(7949):649–52. doi: 10.1038/s41586-022-05269-w (PMC9946830; doi:10.1038/s41586-022-05269-w)
Supplement: Supplementary file 1 — This file contains files to recreate the main text figures. It includes: TRANSMISSION_SPECTRA_DATA, containing the data from each reduction; MODEL_FITS, containing the best-fitting model spectra from each of the four model grids described in the manuscript as well as the ‘remove one gas at a time’ spectra to recreate the top panel of Fig. 3; and the data necessary to reproduce the light curves shown in Fig. 1 are contained in the CSV file. [file 41586_2022_5269_MOESM1_ESM.zip › ZENODO/TRANSMISSION_SPECTRA_DATA/TSHIRT_REDUCTION.txt]

wave	depth	depth err
3.017	0.021611142	7.09E-05
3.068	0.021493965	7.36E-05
3.118	0.02148527	6.95E-05
3.167	0.021272148	7.33E-05
3.216	0.021334765	7.67E-05
3.264	0.02114259	8.03E-05
3.311	0.021222619	8.32E-05
3.358	0.021099946	8.07E-05
3.405	0.021354592	8.24E-05
3.451	0.021173928	8.22E-05
3.497	0.021048253	8.35E-05
3.542	0.021156181	8.88E-05
3.587	0.021170639	8.74E-05
3.632	0.021247712	9.59E-05
3.677	0.021118593	8.90E-05
3.721	0.020927965	9.16E-05
3.764	0.021019795	9.32E-05
3.808	0.020912655	9.87E-05
3.85	0.02088772	9.31E-05
3.893	0.020872764	0.000104164
3.934	0.021004773	0.000108153
3.976	0.021174948	0.000115081
4.016	0.021371894	0.00010892
4.056	0.021324817	0.000107547
4.096	0.02103133	0.000116425
4.134	0.020950192	0.000122771
4.173	0.021275564	0.000114921
4.21	0.021611564	0.000125624
4.248	0.021976831	0.000121303
4.284	0.022473191	0.000125805
4.32	0.022362759	0.000130405
4.356	0.022767525	0.000126667
4.391	0.022508103	0.000127971
4.426	0.022649865	0.000124802
4.46	0.021686258	0.000142776
4.495	0.022019378	0.000130357
4.529	0.02169412	0.00014738
4.563	0.021565237	0.00015208
4.596	0.021805612	0.000156295
4.63	0.021490336	0.00015594
4.664	0.02132867	0.000157755
4.697	0.021788808	0.000141729
4.731	0.021546694	0.000181034
4.764	0.021676033	0.00016473
4.798	0.021552341	0.000176866
4.831	0.021404347	0.000160682
4.865	0.021666418	0.000176984
4.898	0.021024994	0.000161962
4.931	0.021509151	0.000174524
4.964	0.02159004	0.000179436
4.996	0.021171932	0.000167647
5.028	0.021190093	0.000191923
5.06	0.021212556	0.000181068
5.091	0.021376623	0.000211516
5.122	0.021100159	0.00021276
5.152	0.021684972	0.000200706
5.182	0.021186152	0.000222576
5.211	0.021303334	0.000219489
5.24	0.021669038	0.0001974
5.268	0.021472878	0.000211001
5.296	0.021240768	0.000249663
5.324	0.020818381	0.000241761
5.352	0.021187897	0.000311847
5.379	0.020863238	0.000271389
5.408	0.020937227	0.000320869
5.436	0.020590338	0.00040193
5.465	0.0196189	0.000573651
